# Supplementary material for: The DOF Transcription Factor SlDOF10 Regulates Vascular Tissue Formation During Ovary Development in Tomato
Source: Front Plant Sci. 2019 Feb 26;10:216. doi: 10.3389/fpls.2019.00216 (PMC6399211; doi:10.3389/fpls.2019.00216)
Supplement: TABLE S2 — Genes differentially expressed in the ovaries of the parthenocarpic line PsEND1::barnase at 6 days before anthesis (dba). [file Table_2.XLSX]

## Sheet: Activated
Supplemental Table S2. Genes differentially expressed in the ovaries of the parthenocarpic line PsEND1::barnase at 6 days before anthesis (dba).
Probe id	Gene code	log2-Fold change	Fold change
opLeV0100002514	Solyc11g017070.1.1	1.001	2.00139
opLeV0100003355	Solyc04g071650.2.1	1.001	2.00139
opLeV0100001070	Solyc11g056270.1.1	1.003	2.00416
opLeV0100004984	Solyc12g057120.1.1	1.004	2.00555
opLeV0100008812	Solyc12g017530.1.1	1.005	2.00694
opLeV0100001279	Solyc06g050320.2.1	1.007	2.00973
opLeV0100011850	no_hits_found	1.009	2.01252
opLeV0100002739	Solyc04g081240.2.1	1.012	2.0167
opLeV0100009667	Solyc05g006650.2.1	1.013	2.0181
opLeV0100001207	Solyc03g114030.2.1	1.019	2.02651
opLeV0100009534	Solyc08g076820.2.1	1.021	2.02933
opLeV0100011558	Solyc07g063890.2.1	1.021	2.02933
opLeV0100006657	Solyc03g115220.2.1	1.022	2.03073
opLeV0100010747	Solyc06g064630.2.1	1.028	2.0392
opLeV0100005921	Solyc02g079500.2.1	1.029	2.04061
opLeV0100008971	Solyc02g077880.2.1	1.029	2.04061
opLeV0100004259	Solyc09g075430.2.1	1.032	2.04486
opLeV0100009680	Solyc05g051520.2.1	1.032	2.04486
opLeV0100006027	Solyc11g007020.1.1	1.035	2.04911
opLeV0100009136	Solyc03g007770.2.1	1.035	2.04911
opLeV0100001920	Solyc07g007790.2.1	1.042	2.05908
opLeV0100000174	Solyc01g107170.2.1	1.047	2.06623
opLeV0100001689	Solyc06g072120.2.1	1.048	2.06766
opLeV0100000022	Solyc01g104710.2.1	1.051	2.07197
opLeV0100004946	no_hits_found	1.051	2.07197
opLeV0100006742	Solyc08g062860.2.1	1.052	2.0734
opLeV0100001344	Solyc01g091710.2.1	1.054	2.07628
opLeV0100004179	Solyc06g036260.2.1	1.055	2.07772
opLeV0100011381	no_hits_found	1.055	2.07772
opLeV0100006645	Solyc04g078420.1.1	1.056	2.07916
opLeV0100003115	Solyc06g060790.1.1	1.058	2.08204
opLeV0100007684	Solyc09g082860.2.1	1.058	2.08204
opLeV0100011060	Solyc04g007550.2.1	1.058	2.08204
opLeV0100000689	Solyc04g056390.2.1	1.059	2.08349
opLeV0100005293	Solyc10g008410.1.1	1.063	2.08927
opLeV0100001697	Solyc03g097670.2.1	1.065	2.09217
opLeV0100001897	Solyc04g070980.2.1	1.066	2.09362
opLeV0100007937	Solyc02g080410.2.1	1.066	2.09362
opLeV0100009138	Solyc08g074500.2.1	1.066	2.09362
opLeV0100006454	Solyc06g083180.2.1	1.067	2.09507
opLeV0100002128	Solyc04g079090.2.1	1.068	2.09652
opLeV0100006519	Solyc03g083910.2.1	1.069	2.09798
opLeV0100000218	Solyc08g081550.2.1	1.07	2.09943
opLeV0100003645	Solyc11g066590.1.1	1.07	2.09943
opLeV0100001473	Solyc07g017610.2.1	1.073	2.1038
opLeV0100008325	Solyc06g059900.2.1	1.074	2.10526
opLeV0100007411	Solyc04g009900.2.1	1.075	2.10672
opLeV0100003602	Solyc01g066520.2.1	1.076	2.10818
opLeV0100008849	no_hits_found	1.076	2.10818
opLeV0100009495	Solyc01g104650.2.1	1.076	2.10818
opLeV0100011313	Solyc10g085040.1.1	1.077	2.10964
opLeV0100007913	Solyc05g054610.1.1	1.078	2.11111
opLeV0100006398	Solyc06g060400.2.1	1.079	2.11257
opLeV0100011088	Solyc04g063290.2.1	1.082	2.11697
opLeV0100011461	Solyc03g117950.2.1	1.082	2.11697
opLeV0100011023	Solyc07g043460.2.1	1.087	2.12432
opLeV0100005430	Solyc08g080900.2.1	1.089	2.12727
opLeV0100005633	Solyc09g075020.2.1	1.091	2.13022
opLeV0100006225	Solyc04g064670.2.1	1.093	2.13317
opLeV0100004890	Solyc12g089220.1.1	1.098	2.14058
opLeV0100008574	Solyc02g064720.2.1	1.1	2.14355
opLeV0100011224	no_hits_found	1.1	2.14355
opLeV0100007836	Solyc03g063750.2.1	1.101	2.14503
opLeV0100000127	Solyc01g099340.2.1	1.102	2.14652
opLeV0100003531	Solyc05g056320.2.1	1.102	2.14652
opLeV0100000243	Solyc08g075700.2.1	1.109	2.15696
opLeV0100003145	Solyc02g064720.2.1	1.111	2.15995
opLeV0100000308	Solyc09g064940.2.1	1.112	2.16145
opLeV0100003345	Solyc03g115990.1.1	1.112	2.16145
opLeV0100003796	Solyc05g055120.2.1	1.116	2.16745
opLeV0100004514	Solyc07g045070.2.1	1.12	2.17347
opLeV0100007496	Solyc10g083830.1.1	1.123	2.17799
opLeV0100004871	Solyc03g112530.2.1	1.125	2.18102
opLeV0100005877	Solyc01g105370.2.1	1.125	2.18102
opLeV0100008626	Solyc01g110380.2.1	1.126	2.18253
opLeV0100008278	Solyc01g099830.2.1	1.13	2.18859
opLeV0100005312	Solyc01g095500.2.1	1.136	2.19771
opLeV0100011099	Solyc02g065240.2.1	1.138	2.20076
opLeV0100009091	Solyc02g091880.2.1	1.14	2.20381
opLeV0100000134	Solyc01g108340.2.1	1.145	2.21146
opLeV0100007220	Solyc12g099430.1.1	1.148	2.21606
opLeV0100008033	Solyc12g096190.1.1	1.149	2.2176
opLeV0100003199	Solyc08g082480.2.1	1.151	2.22068
opLeV0100003767	no_hits_found	1.154	2.2253
opLeV0100003205	Solyc08g006770.2.1	1.157	2.22993
opLeV0100011279	Solyc04g078840.2.1	1.158	2.23148
opLeV0100009560	Solyc07g054730.1.1	1.16	2.23457
opLeV0100007573	Solyc02g086640.2.1	1.161	2.23612
opLeV0100003236	Solyc10g050110.1.1	1.163	2.23923
opLeV0100004655	Solyc08g082180.2.1	1.164	2.24078
opLeV0100000187	Solyc06g065590.2.1	1.173	2.2548
opLeV0100003745	Solyc09g009130.2.1	1.174	2.25636
opLeV0100000383	Solyc07g005760.2.1	1.179	2.2642
opLeV0100004006	Solyc02g078270.2.1	1.181	2.26734
opLeV0100001783	Solyc10g083280.1.1	1.182	2.26891
opLeV0100007808	Solyc05g013640.1.1	1.185	2.27363
opLeV0100011341	Solyc03g083910.2.1	1.188	2.27837
opLeV0100000595	Solyc08g062820.2.1	1.193	2.28628
opLeV0100000193	Solyc01g095700.2.1	1.194	2.28786
opLeV0100004837	Solyc01g094790.2.1	1.194	2.28786
opLeV0100000151	Solyc02g079610.2.1	1.195	2.28945
opLeV0100005089	Solyc02g014310.2.1	1.203	2.30218
opLeV0100002474	Solyc12g005940.1.1	1.204	2.30378
opLeV0100006909	Solyc03g079930.2.1	1.204	2.30378
opLeV0100009387	Solyc02g065470.1.1	1.205	2.30537
opLeV0100000478	no_hits_found	1.207	2.30857
opLeV0100003272	Solyc08g065320.2.1	1.207	2.30857
opLeV0100006220	Solyc07g047790.2.1	1.207	2.30857
opLeV0100000456	Solyc07g055290.2.1	1.209	2.31177
opLeV0100005911	Solyc04g082750.2.1	1.214	2.3198
opLeV0100007491	Solyc03g025520.2.1	1.222	2.3327
opLeV0100008091	no_hits_found	1.222	2.3327
opLeV0100002583	Solyc05g054580.2.1	1.225	2.33755
opLeV0100010979	no_hits_found	1.225	2.33755
opLeV0100002663	Solyc01g110110.2.1	1.226	2.33918
opLeV0100009301	Solyc01g080540.2.1	1.227	2.3408
opLeV01C0000001	no_hits_found	1.227	2.3408
opLeV0100009146	Solyc03g078630.2.1	1.23	2.34567
opLeV0100002102	Solyc01g111440.2.1	1.231	2.3473
opLeV0100002493	Solyc05g053140.2.1	1.233	2.35055
opLeV0100006261	Solyc08g006770.2.1	1.233	2.35055
opLeV0100008408	Solyc07g044980.2.1	1.233	2.35055
opLeV0100009952	Solyc07g065090.1.1	1.233	2.35055
opLeV0100002052	Solyc03g098460.2.1	1.234	2.35218
opLeV0100010905	Solyc01g065980.2.1	1.235	2.35381
opLeV0100004223	Solyc09g075210.2.1	1.24	2.36199
opLeV0100010395	Solyc03g111310.2.1	1.254	2.38502
opLeV0100003818	Solyc07g017680.1.1	1.256	2.38833
opLeV0100010300	no_hits_found	1.256	2.38833
opLeV0100004470	Solyc08g077470.2.1	1.258	2.39164
opLeV0100003901	Solyc09g009040.2.1	1.261	2.39662
opLeV0100010753	Solyc03g113430.2.1	1.262	2.39828
opLeV0100006771	Solyc01g016470.2.1	1.263	2.39994
opLeV0100010965	Solyc02g079960.2.1	1.266	2.40494
opLeV0100000500	Solyc04g077130.1.1	1.271	2.41329
opLeV0100007380	Solyc10g061960.1.1	1.273	2.41664
opLeV0100005428	no_hits_found	1.275	2.41999
opLeV0100005899	Solyc09g010090.2.1	1.282	2.43176
opLeV0100006238	Solyc04g074700.2.1	1.284	2.43513
opLeV0100002519	Solyc10g085820.1.1	1.285	2.43682
opLeV0100003017	Solyc06g036260.2.1	1.289	2.44359
opLeV0100008404	Solyc08g083030.2.1	1.289	2.44359
opLeV0100010196	Solyc09g075440.2.1	1.292	2.44867
opLeV0100003340	Solyc01g074030.2.1	1.294	2.45207
opLeV0100007940	Solyc08g081150.2.1	1.294	2.45207
opLeV0100011066	Solyc07g064560.2.1	1.297	2.45717
opLeV0100006551	Solyc08g082440.2.1	1.298	2.45888
opLeV0100002032	Solyc04g078640.1.1	1.304	2.46913
opLeV0100001661	Solyc01g006160.2.1	1.306	2.47255
opLeV0100010997	Solyc04g079310.2.1	1.308	2.47598
opLeV0100005249	Solyc02g090890.2.1	1.326	2.50707
opLeV0100009989	Solyc07g054080.1.1	1.326	2.50707
opLeV0100007358	Solyc04g005100.2.1	1.327	2.5088
opLeV0100011444	Solyc11g008010.1.1	1.328	2.51054
opLeV0100006128	Solyc05g053470.2.1	1.335	2.52275
opLeV0100009499	Solyc02g069490.2.1	1.336	2.5245
opLeV0100006082	Solyc01g103510.2.1	1.338	2.52801
opLeV0100009038	Solyc01g100240.2.1	1.338	2.52801
opLeV0100001964	Solyc01g087240.2.1	1.34	2.53151
opLeV0100003046	Solyc07g006140.2.1	1.343	2.53678
opLeV0100003044	Solyc01g057980.2.1	1.344	2.53854
opLeV0100009178	Solyc01g110960.2.1	1.346	2.54206
opLeV0100003957	Solyc01g110290.2.1	1.359	2.56507
opLeV0100011664	Solyc11g072110.1.1	1.362	2.57041
opLeV0100003143	Solyc05g011890.1.1	1.364	2.57398
opLeV0100010616	Solyc09g064940.2.1	1.369	2.58291
opLeV0100003316	Solyc05g006340.2.1	1.372	2.58829
opLeV0100001495	Solyc03g007960.2.1	1.376	2.59548
opLeV0100011359	no_hits_found	1.379	2.60088
opLeV0100003031	Solyc12g009560.1.1	1.383	2.6081
opLeV0100004285	Solyc06g071280.2.1	1.386	2.61353
opLeV0100011256	no_hits_found	1.387	2.61534
opLeV0100003589	Solyc08g006900.2.1	1.392	2.62442
opLeV0100002224	Solyc03g114340.2.1	1.393	2.62624
opLeV0100003466	Solyc03g111720.2.1	1.393	2.62624
opLeV0100003954	Solyc12g008800.1.1	1.393	2.62624
opLeV0100011083	Solyc06g082470.2.1	1.397	2.63353
opLeV0100000286	Solyc01g107560.2.1	1.398	2.63536
opLeV0100003173	Solyc10g080950.1.1	1.404	2.64634
opLeV0100011549	Solyc02g093580.2.1	1.405	2.64818
opLeV0100000302	Solyc03g117580.2.1	1.407	2.65185
opLeV0100011762	Solyc01g087640.2.1	1.412	2.66106
opLeV0100002581	Solyc07g043570.2.1	1.413	2.6629
opLeV0100006039	Solyc03g113430.2.1	1.418	2.67215
opLeV0100002772	Solyc02g067800.2.1	1.421	2.67771
opLeV0100004713	Solyc11g012320.1.1	1.425	2.68515
opLeV0100006997	Solyc04g040210.2.1	1.43	2.69447
opLeV0100006584	Solyc01g104740.2.1	1.435	2.70382
opLeV0100010892	no_hits_found	1.437	2.70757
opLeV0100004799	Solyc08g076650.2.1	1.438	2.70945
opLeV0100008178	Solyc02g081400.2.1	1.453	2.73777
opLeV0100003848	Solyc11g066100.1.1	1.457	2.74537
opLeV0100002933	Solyc08g082980.2.1	1.458	2.74727
opLeV0100000790	Solyc01g100660.2.1	1.461	2.75299
opLeV0100007521	Solyc04g040210.2.1	1.462	2.7549
opLeV0100010125	Solyc03g119200.2.1	1.463	2.75681
opLeV0100009150	Solyc02g068640.2.1	1.466	2.76255
opLeV0100003270	Solyc03g006490.2.1	1.468	2.76638
opLeV0100010453	Solyc12g005880.1.1	1.468	2.76638
opLeV0100000907	Solyc08g065610.2.1	1.473	2.77599
opLeV0100008645	Solyc03g019790.2.1	1.475	2.77984
opLeV0100010931	Solyc03g096390.2.1	1.476	2.78176
opLeV0100009878	Solyc09g074230.2.1	1.481	2.79142
opLeV0100001760	Solyc10g005100.2.1	1.482	2.79336
opLeV0100007984	Solyc01g057000.2.1	1.486	2.80111
opLeV0100010048	Solyc10g052490.1.1	1.488	2.805
opLeV0100005675	Solyc11g044450.1.1	1.493	2.81474
opLeV0100004094	Solyc05g012110.2.1	1.494	2.81669
opLeV0100000650	Solyc09g075210.2.1	1.497	2.82255
opLeV0100003101	Solyc05g005700.2.1	1.498	2.82451
opLeV0100002641	Solyc03g031860.2.1	1.5	2.82843
opLeV0100000368	Solyc10g083580.1.1	1.501	2.83039
opLeV0100004279	Solyc04g078460.2.1	1.505	2.83825
opLeV0100009119	Solyc07g006570.2.1	1.51	2.8481
opLeV0100010581	Solyc12g011420.1.1	1.51	2.8481
opLeV0100007702	Solyc04g007160.1.1	1.515	2.85799
opLeV0100009453	Solyc03g117810.2.1	1.519	2.86592
opLeV0100001092	Solyc08g044530.1.1	1.522	2.87189
opLeV0100002497	no_hits_found	1.522	2.87189
opLeV0100001601	Solyc01g109180.2.1	1.523	2.87388
opLeV0100004230	Solyc06g069090.2.1	1.524	2.87587
opLeV0100003227	Solyc06g083170.2.1	1.525	2.87787
opLeV0100009817	Solyc03g007960.2.1	1.538	2.90392
opLeV0100003762	Solyc01g086870.2.1	1.553	2.93427
opLeV0100001186	Solyc06g053670.1.1	1.557	2.94241
opLeV0100008169	Solyc12g098520.1.1	1.572	2.97317
opLeV0100009482	Solyc05g056120.2.1	1.579	2.98763
opLeV0100011580	Solyc05g015640.2.1	1.579	2.98763
opLeV0100002018	Solyc05g005480.2.1	1.59	3.01049
opLeV0100003419	Solyc07g049530.2.1	1.597	3.02514
opLeV0100001462	Solyc05g007060.2.1	1.602	3.03564
opLeV0100002199	Solyc09g009990.2.1	1.608	3.04829
opLeV0100011737	Solyc05g006420.2.1	1.624	3.08228
opLeV0100002730	no_hits_found	1.629	3.09299
opLeV0100008850	Solyc04g071900.2.1	1.629	3.09299
opLeV0100002003	Solyc01g110370.2.1	1.635	3.10588
opLeV0100008076	Solyc02g071130.2.1	1.642	3.12098
opLeV0100010202	Solyc12g099900.1.1	1.645	3.12748
opLeV0100009762	Solyc01g095700.2.1	1.65	3.13834
opLeV0100008491	Solyc02g092790.2.1	1.652	3.14269
opLeV0100011087	Solyc05g053440.2.1	1.652	3.14269
opLeV0100000853	Solyc02g084850.2.1	1.655	3.14923
opLeV0100004532	Solyc04g079300.2.1	1.655	3.14923
opLeV0100005231	Solyc04g074700.2.1	1.655	3.14923
opLeV0100011304	Solyc10g075090.1.1	1.668	3.17774
opLeV0100007361	Solyc08g007400.2.1	1.672	3.18656
opLeV0100009792	Solyc10g076840.1.1	1.672	3.18656
opLeV0100000683	Solyc06g073190.2.1	1.677	3.19762
opLeV0100003945	Solyc03g116020.2.1	1.686	3.21763
opLeV0100008264	Solyc06g074430.2.1	1.686	3.21763
opLeV0100001828	Solyc03g113420.2.1	1.708	3.26708
opLeV0100007093	Solyc03g031860.2.1	1.722	3.29893
opLeV0100005401	Solyc02g080800.2.1	1.747	3.3566
opLeV0100003555	Solyc03g111720.2.1	1.752	3.36825
opLeV0100008353	Solyc05g005080.2.1	1.759	3.38463
opLeV0100004439	Solyc09g082550.2.1	1.761	3.38933
opLeV0100005773	Solyc10g081260.1.1	1.772	3.41527
opLeV0100009055	Solyc07g052610.2.1	1.773	3.41764
opLeV0100010770	Solyc07g009230.2.1	1.782	3.43903
opLeV0100000472	Solyc05g024260.2.1	1.792	3.46295
opLeV0100011170	Solyc08g077780.2.1	1.794	3.46775
opLeV0100004659	Solyc07g055930.2.1	1.805	3.49429
opLeV0100007050	Solyc07g017610.2.1	1.808	3.50157
opLeV0100002457	Solyc02g078820.2.1	1.815	3.5186
opLeV0100009543	Solyc05g013530.2.1	1.815	3.5186
opLeV0100007613	Solyc09g074270.2.1	1.827	3.54799
opLeV0100006410	Solyc08g080570.2.1	1.831	3.55784
opLeV0100011468	Solyc06g060250.2.1	1.852	3.61
opLeV0100010988	Solyc02g083280.2.1	1.866	3.64521
opLeV0100002975	Solyc09g074790.1.1	1.867	3.64773
opLeV0100005114	Solyc11g065190.1.1	1.885	3.69353
opLeV0100003982	Solyc07g065340.1.1	1.886	3.69609
opLeV0100003632	Solyc03g031800.2.1	1.888	3.70122
opLeV0100008294	Solyc10g080890.1.1	1.896	3.7218
opLeV0100003651	Solyc07g063420.2.1	1.901	3.73472
opLeV0100006431	Solyc03g114860.2.1	1.905	3.74509
opLeV0100009527	Solyc02g036350.2.1	1.905	3.74509
opLeV0100009969	no_hits_found	1.905	3.74509
opLeV0100010531	Solyc04g079060.2.1	1.92	3.78423
opLeV0100010288	Solyc01g090730.2.1	1.928	3.80527
opLeV0100002292	Solyc03g119810.1.1	1.933	3.81848
opLeV0100008237	Solyc04g054310.2.1	1.939	3.8344
opLeV0100001817	Solyc11g073200.1.1	1.941	3.83972
opLeV0100006854	Solyc01g090730.2.1	1.944	3.84771
opLeV0100011075	Solyc12g008840.1.1	1.949	3.86107
opLeV0100011344	Solyc05g055870.2.1	1.95	3.86375
opLeV0100011492	Solyc08g067960.2.1	1.954	3.87447
opLeV0100005156	Solyc10g084820.1.1	1.955	3.87716
opLeV0100007067	Solyc02g062460.2.1	1.958	3.88523
opLeV0100011467	Solyc03g097820.1.1	1.961	3.89332
opLeV0100004210	Solyc01g099840.2.1	1.963	3.89872
opLeV0100001176	Solyc04g074180.2.1	1.979	3.9422
opLeV0100004077	no_hits_found	1.98	3.94493
opLeV0100003105	Solyc09g011080.2.1	1.981	3.94767
opLeV01C0000004	Solyc03g031860.2.1	1.983	3.95314
opLeV0100009000	Solyc12g045030.1.1	1.984	3.95588
opLeV0100010059	Solyc03g080060.1.1	1.986	3.96137
opLeV0100001522	Solyc03g095310.2.1	1.999	3.99723
opLeV0100002316	Solyc05g017760.2.1	0.002	1.00139
opLeV0100000167	Solyc01g107400.2.1	2.004	4.01111
opLeV0100010720	Solyc12g045030.1.1	2.005	4.01389
opLeV0100003914	Solyc03g096390.2.1	2.024	4.0671
opLeV0100009253	Solyc01g007220.2.1	2.028	4.07839
opLeV0100006690	Solyc03g115940.2.1	2.029	4.08122
opLeV0100008204	Solyc07g043500.1.1	2.04	4.11246
opLeV0100005399	Solyc01g094220.2.1	2.041	4.11531
opLeV0100003556	Solyc10g084370.1.1	2.045	4.12673
opLeV0100009512	no_hits_found	2.06	4.16986
opLeV0100000027	no_hits_found	2.066	4.18724
opLeV0100007127	Solyc05g012110.2.1	2.072	4.20469
opLeV0100004296	Solyc02g080670.2.1	2.08	4.22807
opLeV0100002088	Solyc04g071610.2.1	2.084	4.23981
opLeV0100000363	Solyc04g078290.2.1	2.091	4.26043
opLeV0100010006	no_hits_found	2.1	4.28709
opLeV0100010865	Solyc02g092150.2.1	2.109	4.31392
opLeV0100007875	Solyc03g117050.2.1	2.132	4.38325
opLeV0100006169	Solyc02g090310.1.1	2.135	4.39237
opLeV0100003780	Solyc07g063410.2.1	2.168	4.494
opLeV0100000372	Solyc01g009430.2.1	2.173	4.5096
opLeV0100011389	Solyc02g063000.2.1	2.177	4.52212
opLeV0100000889	Solyc09g092520.2.1	2.191	4.56622
opLeV0100009213	Solyc02g084850.2.1	2.202	4.60117
opLeV0100010034	Solyc04g071610.2.1	2.206	4.61394
opLeV0100008121	Solyc11g069430.1.1	2.209	4.62355
opLeV0100011500	Solyc08g077210.2.1	2.23	4.69134
opLeV0100009497	no_hits_found	2.244	4.73709
opLeV0100009670	Solyc12g088300.1.1	2.259	4.7866
opLeV0100010359	Solyc12g042570.1.1	2.263	4.79989
opLeV0100004952	Solyc01g006430.2.1	2.288	4.88379
opLeV0100010477	Solyc02g089930.2.1	2.292	4.89735
opLeV0100010917	Solyc01g103140.2.1	2.305	4.94167
opLeV0100007279	Solyc03g097600.2.1	2.353	5.10886
opLeV0100007052	Solyc02g086970.2.1	2.364	5.14796
opLeV0100000938	Solyc02g082930.2.1	2.381	5.20898
opLeV0100009420	Solyc08g080170.2.1	2.387	5.23069
opLeV0100000732	Solyc12g011030.1.1	2.4	5.27803
opLeV0100008111	Solyc04g009860.2.1	2.439	5.42266
opLeV0100006228	no_hits_found	2.44	5.42642
opLeV0100005170	Solyc01g080150.2.1	2.456	5.48693
opLeV0100006574	Solyc02g076820.2.1	2.46	5.50217
opLeV0100006691	Solyc09g007790.1.1	2.461	5.50598
opLeV0100003296	Solyc01g112100.2.1	2.484	5.59446
opLeV0100006640	Solyc07g008250.2.1	2.484	5.59446
opLeV0100005805	Solyc03g006360.2.1	2.495	5.63728
opLeV0100000953	Solyc09g066360.1.1	2.513	5.70806
opLeV0100007021	Solyc07g062530.2.1	2.514	5.71202
opLeV0100007860	Solyc01g111500.2.1	2.53	5.77572
opLeV0100008386	Solyc07g006880.1.1	2.552	5.86447
opLeV0100009492	Solyc06g035720.2.1	2.568	5.92987
opLeV0100003894	Solyc04g082200.2.1	2.571	5.94221
opLeV0100003157	Solyc07g065410.1.1	2.576	5.96284
opLeV0100006999	Solyc01g110040.2.1	2.587	6.00848
opLeV0100000499	Solyc08g078700.2.1	2.588	6.01265
opLeV0100010878	Solyc09g082240.2.1	2.595	6.04189
opLeV0100007552	Solyc09g097980.2.1	2.6	6.06287
opLeV0100009934	Solyc02g084430.2.1	2.607	6.09235
opLeV0100001673	Solyc09g089580.2.1	2.631	6.19455
opLeV0100005881	Solyc04g074180.2.1	2.647	6.26363
opLeV0100007646	Solyc01g107070.2.1	2.647	6.26363
opLeV0100009377	Solyc02g092150.2.1	2.648	6.26798
opLeV0100007330	Solyc11g069590.1.1	2.651	6.28102
opLeV0100011484	Solyc02g093290.2.1	2.653	6.28974
opLeV0100005745	Solyc11g008530.1.1	2.674	6.38196
opLeV0100005832	Solyc02g078380.2.1	2.683	6.4219
opLeV0100004867	Solyc10g011970.1.1	2.726	6.61619
opLeV0100005090	no_hits_found	2.728	6.62537
opLeV0100009401	Solyc09g092500.1.1	2.729	6.62996
opLeV0100008098	Solyc06g007180.2.1	2.745	6.7039
opLeV0100008972	Solyc12g006380.1.1	2.751	6.73184
opLeV0100007477	Solyc09g089580.2.1	2.754	6.74585
opLeV0100011514	Solyc03g115930.1.1	2.772	6.83054
opLeV0100006768	Solyc01g108570.2.1	2.795	6.94031
opLeV0100007264	Solyc12g099200.1.1	2.799	6.95958
opLeV0100004584	Solyc01g089880.2.1	2.853	7.22501
opLeV0100008520	Solyc10g055810.1.1	2.855	7.23504
opLeV0100000837	Solyc03g080190.2.1	2.858	7.2501
opLeV0100011475	Solyc02g086690.2.1	2.859	7.25512
opLeV0100006931	Solyc02g078570.2.1	2.863	7.27527
opLeV0100005709	Solyc06g071550.2.1	2.864	7.28031
opLeV0100007597	Solyc11g069450.1.1	2.87	7.31065
opLeV0100000219	Solyc01g080460.2.1	2.874	7.33095
opLeV0100009481	Solyc09g010430.1.1	2.882	7.37171
opLeV0100008514	Solyc10g085230.1.1	2.94	7.67411
opLeV0100001625	Solyc01g100760.2.1	2.943	7.69009
opLeV0100007352	Solyc02g088100.2.1	3	8
opLeV0100006726	Solyc10g005080.2.1	3.087	8.49727
opLeV0100003968	Solyc01g008620.2.1	3.108	8.62187
opLeV0100005358	Solyc08g075540.2.1	3.218	9.30496
opLeV0100007799	Solyc07g052510.2.1	3.222	9.33079
opLeV0100005917	Solyc07g052510.2.1	3.224	9.34374
opLeV0100002892	Solyc09g090350.2.1	3.233	9.40221
opLeV0100004643	Solyc05g050280.2.1	3.237	9.42832
opLeV0100004505	Solyc04g071890.2.1	3.258	9.56656
opLeV0100000836	Solyc01g009860.2.1	3.281	9.72029
opLeV0100010790	Solyc04g079420.2.1	3.296	9.82189
opLeV0100009797	Solyc01g107820.2.1	3.307	9.89706
opLeV0100010082	Solyc08g066690.2.1	3.316	9.95899
opLeV0100010506	Solyc03g098740.1.1	3.325	10.0213
opLeV0100000860	Solyc07g062490.1.1	3.334	10.084
opLeV0100003291	Solyc01g107100.2.1	3.493	11.2589
opLeV0100005758	Solyc07g062500.2.1	3.548	11.6965
opLeV0100010280	Solyc04g014600.2.1	3.566	11.8433
opLeV0100006989	Solyc01g097270.2.1	3.625	12.3377
opLeV0100004685	Solyc04g071890.2.1	3.645	12.5099
opLeV0100011107	Solyc02g085630.2.1	3.666	12.6933
opLeV0100005043	Solyc09g090730.1.1	3.677	12.7905
opLeV0100003874	Solyc03g097580.2.1	3.71	13.0864
opLeV0100009195	Solyc07g005190.2.1	3.765	13.595
opLeV0100005130	Solyc08g079020.2.1	3.784	13.7752
opLeV0100011516	Solyc04g074340.2.1	3.795	13.8806
opLeV0100002477	Solyc04g076190.1.1	3.867	14.5909
opLeV0100000153	Solyc08g080650.1.1	4.192	18.2775
opLeV0100009890	Solyc02g079990.2.1	4.408	21.2295
opLeV0100003202	Solyc07g056670.2.1	4.547	23.3767
opLeV0100009239	no_hits_found	4.608	24.3863
opLeV0100006646	Solyc12g056590.1.1	4.619	24.573
opLeV0100005370	no_hits_found	4.695	25.9022
opLeV0100007475	Solyc01g066110.1.1	4.719	26.3367
opLeV0100008509	Solyc01g097240.2.1	4.735	26.6304
opLeV0100004580	Solyc01g094970.2.1	4.751	26.9273
opLeV0100009286	Solyc03g097590.2.1	4.82	28.2465
opLeV0100010061	no_hits_found	4.824	28.3249
opLeV0100003867	Solyc01g111080.2.1	4.886	29.5687
opLeV0100008734	Solyc01g087850.2.1	4.975	31.4503
opLeV0100006283	Solyc02g079510.2.1	5.099	34.273
opLeV0100008468	Solyc09g092480.1.1	5.379	41.6141
opLeV0100006885	Solyc08g080640.1.1	5.447	43.6225
opLeV0100010087	Solyc05g053120.1.1	5.672	50.985
opLeV0100005543	Solyc09g082690.2.1	5.714	52.4911
opLeV0100002614	Solyc05g007770.2.1	5.758	54.1166
opLeV0100002559	Solyc04g071150.2.1	5.788	55.2537
opLeV0100002828	Solyc02g088180.2.1	5.79	55.3304
opLeV0100005790	Solyc10g076180.1.1	6.449	87.366
opLeV0100000132	Solyc09g074530.2.1	7.785	220.556
opLeV0100008243	Solyc02g082920.2.1	7.865	233.131
opLeV0100008978	Solyc08g078940.1.1	8.662	405.062
opLeV0100003408	Solyc07g049140.2.1	9.32	639.145

## Sheet: Repressed
Probe id	Gene code	log 2-Fold change	Fold change
opLeV0100000924	no_hits_found	-1.002	0.499307
opLeV0100005865	Solyc06g066540.1.1	-1.003	0.498961
opLeV0100006432	Solyc02g070800.2.1	-1.003	0.498961
opLeV0100008465	Solyc01g060080.2.1	-1.003	0.498961
opLeV0100009549	Solyc02g030170.2.1	-1.005	0.49827
opLeV0100011273	Solyc06g071770.2.1	-1.005	0.49827
opLeV0100009340	Solyc05g051230.2.1	-1.006	0.497925
opLeV0100000590	Solyc06g069580.2.1	-1.007	0.49758
opLeV0100001332	Solyc10g075100.1.1	-1.007	0.49758
opLeV0100003507	Solyc05g013480.2.1	-1.008	0.497235
opLeV0100008083	no_hits_found	-1.008	0.497235
opLeV0100008736	Solyc05g054760.2.1	-1.008	0.497235
opLeV0100000747	Solyc08g077110.2.1	-1.009	0.496891
opLeV0100003568	Solyc04g054740.2.1	-1.01	0.496546
opLeV0100006725	Solyc11g069800.1.1	-1.01	0.496546
opLeV0100009727	Solyc01g098910.2.1	-1.01	0.496546
opLeV0100001735	Solyc06g083270.2.1	-1.011	0.496202
opLeV0100006258	Solyc08g078870.1.1	-1.016	0.494485
opLeV0100008683	Solyc02g068400.2.1	-1.017	0.494143
opLeV0100003375	no_hits_found	-1.019	0.493458
opLeV0100005579	Solyc01g067890.2.1	-1.019	0.493458
opLeV0100009355	Solyc02g063150.2.1	-1.019	0.493458
opLeV0100003053	Solyc06g074670.2.1	-1.02	0.493116
opLeV0100001323	Solyc02g069450.2.1	-1.021	0.492775
opLeV0100001466	Solyc05g056080.2.1	-1.024	0.491751
opLeV0100009435	Solyc03g114840.2.1	-1.024	0.491751
opLeV0100000105	Solyc03g121270.2.1	-1.024	0.491751
opLeV0100007741	Solyc01g100040.2.1	-1.03	0.48971
opLeV0100008753	no_hits_found	-1.035	0.488016
opLeV0100004272	Solyc02g085600.1.1	-1.037	0.48734
opLeV0100001602	Solyc09g015830.1.1	-1.041	0.48599
opLeV0100001023	Solyc04g071800.2.1	-1.044	0.484981
opLeV01C0000003	Solyc02g069450.2.1	-1.045	0.484645
opLeV0100004244	no_hits_found	-1.046	0.484309
opLeV0100003184	Solyc04g074740.2.1	-1.047	0.483974
opLeV0100003499	Solyc10g006800.2.1	-1.047	0.483974
opLeV0100004133	Solyc11g022590.1.1	-1.047	0.483974
opLeV0100005210	Solyc10g007690.2.1	-1.047	0.483974
opLeV0100010815	Solyc05g014000.2.1	-1.047	0.483974
opLeV0100001053	Solyc01g091350.2.1	-1.049	0.483303
opLeV0100009558	Solyc09g059170.1.1	-1.049	0.483303
opLeV0100007677	Solyc01g091010.2.1	-1.05	0.482968
opLeV0100001518	no_hits_found	-1.051	0.482634
opLeV0100009938	no_hits_found	-1.052	0.482299
opLeV0100010451	Solyc06g049050.2.1	-1.052	0.482299
opLeV0100005566	Solyc08g016440.2.1	-1.055	0.481297
opLeV0100004861	Solyc10g074980.1.1	-1.056	0.480964
opLeV0100005873	Solyc05g005710.2.1	-1.057	0.48063
opLeV0100006386	Solyc07g056480.2.1	-1.057	0.48063
opLeV0100007977	Solyc03g114720.2.1	-1.063	0.478636
opLeV0100010205	Solyc03g116670.2.1	-1.066	0.477641
opLeV0100001250	Solyc07g049300.2.1	-1.067	0.477311
opLeV0100005826	Solyc01g101140.2.1	-1.068	0.47698
opLeV0100007260	Solyc06g061190.1.1	-1.068	0.47698
opLeV0100011270	Solyc04g064550.1.1	-1.069	0.476649
opLeV0100003495	Solyc02g078140.2.1	-1.071	0.475989
opLeV0100005909	Solyc03g080180.2.1	-1.072	0.475659
opLeV0100006374	Solyc02g063160.2.1	-1.072	0.475659
opLeV0100005547	Solyc01g100460.2.1	-1.074	0.475
opLeV0100010054	Solyc04g079960.1.1	-1.075	0.474671
opLeV0100011728	Solyc12g056650.1.1	-1.077	0.474013
opLeV0100010820	Solyc01g110310.2.1	-1.079	0.473357
opLeV0100004418	Solyc11g072490.1.1	-1.08	0.473029
opLeV0100006694	Solyc01g088100.2.1	-1.08	0.473029
opLeV0100008577	Solyc01g087020.2.1	-1.08	0.473029
opLeV0100006012	Solyc09g082460.2.1	-1.081	0.472701
opLeV0100003048	Solyc02g085500.2.1	-1.082	0.472374
opLeV0100006126	Solyc05g014120.1.1	-1.082	0.472374
opLeV0100002478	Solyc05g056620.1.1	-1.083	0.472046
opLeV0100010433	Solyc07g064160.2.1	-1.089	0.470087
opLeV0100001761	Solyc07g053740.1.1	-1.091	0.469436
opLeV0100006382	Solyc02g071800.2.1	-1.091	0.469436
opLeV0100004399	Solyc12g017370.1.1	-1.097	0.467488
opLeV0100002345	Solyc10g078950.1.1	-1.106	0.46458
opLeV0100008896	Solyc03g034220.2.1	-1.106	0.46458
opLeV0100002416	Solyc03g113520.2.1	-1.11	0.463294
opLeV0100008347	Solyc10g075040.1.1	-1.11	0.463294
opLeV0100006138	Solyc02g065170.2.1	-1.114	0.462011
opLeV0100006801	Solyc10g078390.1.1	-1.114	0.462011
opLeV0100009906	Solyc05g015150.2.1	-1.115	0.461691
opLeV0100010417	Solyc03g123630.2.1	-1.117	0.461052
opLeV0100001075	Solyc08g059760.2.1	-1.121	0.459775
opLeV0100011289	Solyc09g091050.2.1	-1.123	0.459138
opLeV0100001129	no_hits_found	-1.124	0.45882
opLeV0100010898	Solyc01g110480.2.1	-1.126	0.458184
opLeV0100009774	Solyc06g074240.1.1	-1.127	0.457867
opLeV0100010281	Solyc08g082820.2.1	-1.128	0.45755
opLeV0100003592	Solyc12g044280.1.1	-1.132	0.456283
opLeV0100001918	Solyc08g082170.2.1	-1.133	0.455967
opLeV0100003166	no_hits_found	-1.133	0.455967
opLeV0100005480	Solyc12g009880.1.1	-1.133	0.455967
opLeV0100006715	Solyc05g005540.2.1	-1.134	0.455651
opLeV0100009521	Solyc02g077080.2.1	-1.134	0.455651
opLeV0100005902	Solyc07g020960.2.1	-1.135	0.455335
opLeV0100005033	Solyc02g071730.2.1	-1.14	0.45376
opLeV0100007753	Solyc05g005710.2.1	-1.14	0.45376
opLeV0100008376	Solyc03g096380.2.1	-1.142	0.453131
opLeV0100010377	no_hits_found	-1.146	0.451876
opLeV0100004147	Solyc06g075690.2.1	-1.148	0.45125
opLeV0100007692	no_hits_found	-1.15	0.450625
opLeV0100011406	Solyc03g005780.1.1	-1.15	0.450625
opLeV0100006316	Solyc06g071770.2.1	-1.155	0.449066
opLeV0100002836	Solyc08g067330.1.1	-1.156	0.448755
opLeV0100010182	Solyc09g065560.2.1	-1.157	0.448444
opLeV0100001805	Solyc04g055090.1.1	-1.159	0.447823
opLeV0100007630	Solyc07g008120.2.1	-1.159	0.447823
opLeV0100011007	Solyc12g096820.1.1	-1.159	0.447823
opLeV0100011009	Solyc03g005790.2.1	-1.164	0.446273
opLeV0100011045	no_hits_found	-1.164	0.446273
opLeV0100000125	Solyc09g011750.2.1	-1.165	0.445964
opLeV0100006540	Solyc02g072460.1.1	-1.165	0.445964
opLeV0100009622	Solyc10g076760.1.1	-1.165	0.445964
opLeV0100010675	Solyc10g081040.1.1	-1.166	0.445655
opLeV0100004637	Solyc10g077120.1.1	-1.168	0.445038
opLeV0100000079	no_hits_found	-1.168	0.445038
opLeV0100007409	Solyc12g094620.1.1	-1.169	0.444729
opLeV0100001289	Solyc06g074000.1.1	-1.17	0.444421
opLeV0100010236	Solyc09g084480.2.1	-1.17	0.444421
opLeV0100007481	Solyc08g013690.1.1	-1.175	0.442884
opLeV0100000566	Solyc10g055240.1.1	-1.176	0.442577
opLeV0100010809	Solyc05g056050.2.1	-1.18	0.441351
opLeV0100010409	Solyc03g081240.2.1	-1.183	0.440435
opLeV0100002033	Solyc04g075000.1.1	-1.186	0.43952
opLeV0100007941	Solyc04g079960.1.1	-1.186	0.43952
opLeV0100008279	no_hits_found	-1.187	0.439215
opLeV0100004590	Solyc01g107190.2.1	-1.188	0.438911
opLeV0100010716	Solyc08g066530.2.1	-1.188	0.438911
opLeV0100004348	Solyc02g083410.2.1	-1.19	0.438303
opLeV0100005937	Solyc01g098930.2.1	-1.19	0.438303
opLeV0100010000	Solyc04g050930.2.1	-1.192	0.437696
opLeV0100006030	Solyc11g062440.1.1	-1.193	0.437392
opLeV0100001878	Solyc03g058430.1.1	-1.194	0.437089
opLeV0100008654	Solyc08g078020.1.1	-1.194	0.437089
opLeV0100010677	no_hits_found	-1.194	0.437089
opLeV0100005729	Solyc03g117600.2.1	-1.196	0.436484
opLeV0100011365	Solyc01g108250.2.1	-1.197	0.436181
opLeV0100005255	Solyc01g080900.2.1	-1.204	0.43407
opLeV0100011560	Solyc03g007220.2.1	-1.209	0.432568
opLeV0100005186	Solyc10g006900.2.1	-1.21	0.432269
opLeV0100008982	Solyc08g061930.2.1	-1.211	0.431969
opLeV0100005716	Solyc09g018430.2.1	-1.213	0.431371
opLeV0100009328	Solyc01g005710.2.1	-1.213	0.431371
opLeV0100006136	Solyc05g013220.2.1	-1.214	0.431072
opLeV0100011383	Solyc06g074530.1.1	-1.218	0.429878
opLeV0100005901	no_hits_found	-1.22	0.429283
opLeV0100006174	Solyc03g083440.2.1	-1.22	0.429283
opLeV0100004629	Solyc10g081570.1.1	-1.221	0.428985
opLeV0100010099	Solyc08g079230.1.1	-1.221	0.428985
opLeV0100000339	Solyc09g064590.2.1	-1.222	0.428688
opLeV0100010601	Solyc05g051400.2.1	-1.224	0.428094
opLeV0100003226	Solyc03g097740.1.1	-1.224	0.428094
opLeV0100004924	Solyc12g010020.1.1	-1.225	0.427798
opLeV0100004622	Solyc08g006150.2.1	-1.226	0.427501
opLeV0100004896	Solyc10g078240.1.1	-1.226	0.427501
opLeV0100006423	Solyc06g071430.2.1	-1.226	0.427501
opLeV0100011358	Solyc04g081590.2.1	-1.226	0.427501
opLeV0100010153	Solyc02g085310.2.1	-1.228	0.426909
opLeV0100007259	Solyc07g049300.2.1	-1.229	0.426613
opLeV0100003261	Solyc05g005710.2.1	-1.232	0.425727
opLeV0100010445	Solyc08g076970.2.1	-1.232	0.425727
opLeV0100004611	Solyc05g007490.2.1	-1.232	0.425727
opLeV0100009896	Solyc10g008350.2.1	-1.235	0.424842
opLeV0100008229	Solyc08g079510.2.1	-1.236	0.424548
opLeV0100007369	Solyc03g111610.2.1	-1.238	0.42396
opLeV0100002852	Solyc12g006370.1.1	-1.241	0.423079
opLeV0100001654	Solyc06g005170.2.1	-1.245	0.421908
opLeV0100005296	no_hits_found	-1.246	0.421616
opLeV0100007201	Solyc01g108840.2.1	-1.25	0.420448
opLeV0100005995	Solyc01g110480.2.1	-1.254	0.419284
opLeV0100000093	Solyc12g014310.1.1	-1.256	0.418703
opLeV0100001696	Solyc01g005470.2.1	-1.259	0.417833
opLeV0100004298	Solyc03g031940.2.1	-1.261	0.417255
opLeV0100007850	Solyc08g080750.2.1	-1.261	0.417255
opLeV0100003570	Solyc03g113460.1.1	-1.262	0.416966
opLeV0100000785	Solyc07g006280.2.1	-1.269	0.414947
opLeV0100003727	Solyc01g087890.2.1	-1.271	0.414372
opLeV0100003071	Solyc09g007920.2.1	-1.274	0.413512
opLeV0100003045	Solyc03g118820.2.1	-1.277	0.412653
opLeV0100009973	no_hits_found	-1.279	0.412081
opLeV0100010602	Solyc09g007910.2.1	-1.28	0.411796
opLeV0100002084	Solyc01g007710.2.1	-1.281	0.41151
opLeV0100002647	Solyc02g071880.2.1	-1.281	0.41151
opLeV0100001112	Solyc02g067340.2.1	-1.282	0.411225
opLeV0100002450	Solyc01g098800.2.1	-1.282	0.411225
opLeV0100010964	no_hits_found	-1.283	0.41094
opLeV0100003128	Solyc06g083580.2.1	-1.285	0.410371
opLeV0100005442	Solyc01g010050.2.1	-1.286	0.410086
opLeV0100003721	Solyc12g056580.1.1	-1.287	0.409802
opLeV0100006075	Solyc03g053110.2.1	-1.288	0.409518
opLeV0100006602	Solyc03g007240.2.1	-1.289	0.409235
opLeV0100003457	Solyc10g079170.1.1	-1.29	0.408951
opLeV0100002575	Solyc10g049210.1.1	-1.291	0.408668
opLeV0100006956	no_hits_found	-1.295	0.407536
opLeV0100000329	Solyc03g097440.2.1	-1.299	0.406408
opLeV0100000749	Solyc07g055050.2.1	-1.3	0.406126
opLeV0100002059	Solyc06g066370.2.1	-1.301	0.405845
opLeV0100004708	Solyc05g012510.2.1	-1.304	0.405002
opLeV0100009472	Solyc06g076580.1.1	-1.305	0.404721
opLeV0100009746	Solyc04g076380.2.1	-1.308	0.40388
opLeV0100006249	Solyc07g062810.2.1	-1.309	0.403601
opLeV0100010249	Solyc09g064520.2.1	-1.309	0.403601
opLeV0100004476	Solyc03g007240.2.1	-1.31	0.403321
opLeV0100008094	Solyc11g012510.1.1	-1.313	0.402483
opLeV0100009619	Solyc05g050560.1.1	-1.313	0.402483
opLeV0100008238	Solyc01g095960.2.1	-1.315	0.401925
opLeV0100003349	Solyc05g009470.2.1	-1.32	0.400535
opLeV0100008684	Solyc02g021440.2.1	-1.322	0.39998
opLeV0100007494	Solyc02g088340.2.1	-1.327	0.398596
opLeV0100010569	Solyc03g025320.2.1	-1.328	0.39832
opLeV0100006303	Solyc09g090980.2.1	-1.33	0.397768
opLeV0100006317	Solyc05g009820.2.1	-1.331	0.397493
opLeV0100010776	Solyc11g072710.1.1	-1.331	0.397493
opLeV0100002122	Solyc03g025850.2.1	-1.333	0.396942
opLeV0100003621	Solyc03g020060.2.1	-1.336	0.396117
opLeV0100009621	Solyc02g085340.1.1	-1.339	0.395295
opLeV0100007488	Solyc06g005940.2.1	-1.342	0.394473
opLeV0100006596	Solyc02g087770.2.1	-1.344	0.393927
opLeV0100010669	Solyc06g083900.2.1	-1.361	0.389312
opLeV0100011230	Solyc04g071800.2.1	-1.363	0.388773
opLeV0100001693	no_hits_found	-1.366	0.387965
opLeV0100004714	Solyc03g007240.2.1	-1.371	0.386623
opLeV0100008085	Solyc01g108400.2.1	-1.372	0.386355
opLeV0100000797	Solyc08g061970.2.1	-1.374	0.38582
opLeV0100002206	Solyc02g071020.2.1	-1.374	0.38582
opLeV0100011442	Solyc12g094520.1.1	-1.374	0.38582
opLeV0100004548	Solyc01g100230.2.1	-1.375	0.385553
opLeV0100003147	Solyc03g118290.2.1	-1.377	0.385019
opLeV0100011715	no_hits_found	-1.38	0.384219
opLeV0100001267	Solyc01g079580.2.1	-1.381	0.383953
opLeV0100008316	Solyc03g114210.2.1	-1.391	0.3813
opLeV0100003755	Solyc06g071990.2.1	-1.395	0.380245
opLeV0100008634	Solyc01g094410.2.1	-1.396	0.379981
opLeV0100000671	Solyc01g088400.2.1	-1.402	0.378404
opLeV0100004318	Solyc03g123620.2.1	-1.404	0.37788
opLeV0100009912	Solyc02g080210.2.1	-1.405	0.377618
opLeV0100009364	Solyc12g005340.1.1	-1.406	0.377356
opLeV0100001435	Solyc09g056390.1.1	-1.412	0.37579
opLeV0100003361	Solyc02g090360.2.1	-1.42	0.373712
opLeV0100007468	Solyc01g079570.2.1	-1.423	0.372936
opLeV0100007445	Solyc10g011740.2.1	-1.424	0.372678
opLeV0100007861	Solyc05g013580.2.1	-1.425	0.372419
opLeV0100011513	Solyc03g007240.2.1	-1.425	0.372419
opLeV0100001530	Solyc03g007240.2.1	-1.428	0.371646
opLeV0100001931	Solyc02g077710.1.1	-1.431	0.370874
opLeV0100005142	Solyc08g076930.1.1	-1.433	0.37036
opLeV0100007579	Solyc05g052040.1.1	-1.437	0.369335
opLeV0100000845	Solyc04g058100.2.1	-1.44	0.368567
opLeV0100009219	Solyc01g095140.2.1	-1.445	0.367292
opLeV0100011469	Solyc07g005530.2.1	-1.445	0.367292
opLeV0100002455	Solyc07g056480.2.1	-1.446	0.367038
opLeV0100007003	Solyc04g074950.2.1	-1.45	0.366021
opLeV0100002332	Solyc04g025650.2.1	-1.454	0.365008
opLeV0100010498	Solyc09g083190.2.1	-1.454	0.365008
opLeV0100003921	Solyc11g011030.1.1	-1.455	0.364755
opLeV0100006429	Solyc08g061610.2.1	-1.461	0.363241
opLeV0100006057	Solyc08g068710.1.1	-1.467	0.361734
opLeV0100008701	Solyc02g085950.2.1	-1.467	0.361734
opLeV0100002063	Solyc07g008900.2.1	-1.469	0.361233
opLeV0100011786	no_hits_found	-1.469	0.361233
opLeV0100006204	Solyc09g014480.1.1	-1.473	0.360232
opLeV0100002824	Solyc01g097520.2.1	-1.475	0.359733
opLeV0100011573	Solyc06g051010.1.1	-1.479	0.358737
opLeV0100001442	Solyc01g095140.2.1	-1.481	0.35824
opLeV0100001408	Solyc08g082670.2.1	-1.483	0.357744
opLeV0100002188	Solyc05g014320.2.1	-1.483	0.357744
opLeV0100010337	Solyc09g097780.2.1	-1.483	0.357744
opLeV0100004951	Solyc06g071990.2.1	-1.486	0.357001
opLeV0100000262	Solyc11g066250.1.1	-1.487	0.356754
opLeV0100003650	Solyc01g099370.2.1	-1.487	0.356754
opLeV0100006446	Solyc06g084460.2.1	-1.487	0.356754
opLeV0100002282	no_hits_found	-1.488	0.356506
opLeV0100005753	Solyc11g010500.1.1	-1.489	0.356259
opLeV0100011239	no_hits_found	-1.489	0.356259
opLeV0100000795	Solyc05g012510.2.1	-1.491	0.355766
opLeV0100000357	Solyc06g068650.2.1	-1.492	0.355519
opLeV0100005571	Solyc12g009070.1.1	-1.492	0.355519
opLeV0100000278	Solyc03g093610.1.1	-1.497	0.354289
opLeV0100001376	Solyc02g084910.2.1	-1.497	0.354289
opLeV0100001141	Solyc03g122190.2.1	-1.505	0.35233
opLeV0100001692	no_hits_found	-1.506	0.352086
opLeV0100002874	Solyc02g089640.2.1	-1.507	0.351842
opLeV0100008022	Solyc07g063850.2.1	-1.51	0.351111
opLeV0100002622	Solyc06g069550.1.1	-1.516	0.349654
opLeV0100007469	Solyc02g092990.1.1	-1.516	0.349654
opLeV0100008632	Solyc05g008060.2.1	-1.523	0.347962
opLeV0100011349	Solyc07g063600.2.1	-1.524	0.34772
opLeV0100005867	Solyc02g085730.2.1	-1.528	0.346758
opLeV0100008455	Solyc05g015760.1.1	-1.528	0.346758
opLeV0100003353	no_hits_found	-1.528	0.346758
opLeV0100006531	Solyc01g091160.2.1	-1.53	0.346277
opLeV0100009135	Solyc11g005120.1.1	-1.531	0.346037
opLeV0100002754	Solyc04g079860.1.1	-1.536	0.34484
opLeV0100000261	Solyc08g082990.2.1	-1.536	0.34484
opLeV0100005888	Solyc10g055200.1.1	-1.542	0.343409
opLeV0100006149	Solyc06g073540.2.1	-1.542	0.343409
opLeV0100002725	Solyc05g006220.2.1	-1.544	0.342933
opLeV0100003165	Solyc12g005340.1.1	-1.545	0.342696
opLeV0100005371	Solyc02g021430.1.1	-1.545	0.342696
opLeV0100011282	Solyc01g111300.2.1	-1.547	0.342221
opLeV0100009685	Solyc03g031620.2.1	-1.55	0.34151
opLeV0100006210	Solyc04g054500.2.1	-1.559	0.339386
opLeV0100007747	Solyc03g117490.2.1	-1.559	0.339386
opLeV0100001066	Solyc01g057770.2.1	-1.574	0.335876
opLeV0100006550	Solyc05g055400.2.1	-1.576	0.335411
opLeV0100011223	Solyc05g007140.2.1	-1.578	0.334946
opLeV0100003351	Solyc01g111660.2.1	-1.579	0.334714
opLeV0100006059	Solyc05g053210.2.1	-1.581	0.33425
opLeV0100004886	Solyc02g078100.2.1	-1.588	0.332632
opLeV0100005176	no_hits_found	-1.588	0.332632
opLeV0100005897	Solyc09g082570.2.1	-1.59	0.332171
opLeV0100004632	Solyc11g062440.1.1	-1.592	0.331711
opLeV0100003580	Solyc09g065850.2.1	-1.596	0.330793
opLeV0100005680	Solyc11g065920.1.1	-1.596	0.330793
opLeV0100008150	no_hits_found	-1.606	0.328508
opLeV0100008438	Solyc07g054430.2.1	-1.614	0.326691
opLeV0100008997	Solyc06g066380.1.1	-1.614	0.326691
opLeV0100010051	Solyc10g086280.1.1	-1.623	0.32466
opLeV0100010102	Solyc06g071820.2.1	-1.626	0.323985
opLeV0100010600	Solyc01g109430.2.1	-1.626	0.323985
opLeV0100008981	Solyc01g091160.2.1	-1.641	0.320634
opLeV0100000386	Solyc04g074770.2.1	-1.641	0.320634
opLeV0100007814	Solyc03g115380.1.1	-1.65	0.31864
opLeV0100001668	Solyc11g010170.1.1	-1.651	0.318419
opLeV0100001614	Solyc03g065250.2.1	-1.655	0.317538
opLeV0100009323	Solyc04g008970.2.1	-1.655	0.317538
opLeV0100004257	Solyc09g008670.2.1	-1.658	0.316878
opLeV0100003731	Solyc12g010730.1.1	-1.662	0.316001
opLeV0100008424	Solyc04g079210.2.1	-1.664	0.315563
opLeV0100004974	Solyc03g098310.1.1	-1.665	0.315344
opLeV0100003317	Solyc10g085420.1.1	-1.674	0.313383
opLeV0100004524	Solyc02g087950.2.1	-1.68	0.312083
opLeV0100007287	Solyc01g112000.2.1	-1.683	0.311434
opLeV0100003597	Solyc11g011030.1.1	-1.686	0.310787
opLeV0100003931	Solyc09g075890.2.1	-1.695	0.308855
opLeV0100007265	Solyc10g074740.1.1	-1.698	0.308213
opLeV0100001962	Solyc08g082090.1.1	-1.702	0.30736
opLeV0100010385	Solyc04g078320.2.1	-1.706	0.306509
opLeV0100002742	Solyc03g098780.1.1	-1.707	0.306296
opLeV0100009825	no_hits_found	-1.707	0.306296
opLeV0100007438	Solyc01g006540.2.1	-1.71	0.30566
opLeV0100011086	Solyc12g009220.1.1	-1.71	0.30566
opLeV0100009322	Solyc04g076860.2.1	-1.718	0.30397
opLeV0100005718	Solyc06g076850.2.1	-1.72	0.303549
opLeV0100003756	no_hits_found	-1.723	0.302918
opLeV0100010977	no_hits_found	-1.724	0.302708
opLeV0100008984	no_hits_found	-1.732	0.301034
opLeV0100008570	Solyc01g103590.2.1	-1.735	0.300409
opLeV0100000051	Solyc05g009790.1.1	-1.74	0.29937
opLeV0100005771	Solyc10g009080.2.1	-1.74	0.29937
opLeV0100002793	Solyc06g051960.2.1	-1.744	0.298541
opLeV0100004148	Solyc12g009650.1.1	-1.747	0.297921
opLeV0100005279	Solyc10g084000.1.1	-1.752	0.29689
opLeV0100010076	Solyc01g097000.2.1	-1.757	0.295863
opLeV0100005801	Solyc05g052630.2.1	-1.768	0.293615
opLeV0100011707	Solyc02g087540.1.1	-1.79	0.289172
opLeV0100008715	Solyc06g083490.2.1	-1.797	0.287772
opLeV0100010217	Solyc08g080780.2.1	-1.797	0.287772
opLeV0100007800	Solyc04g007410.2.1	-1.798	0.287573
opLeV0100009208	Solyc09g007920.2.1	-1.803	0.286578
opLeV0100002210	Solyc05g052550.1.1	-1.804	0.286379
opLeV0100011427	Solyc06g073050.2.1	-1.807	0.285785
opLeV0100000265	Solyc03g007240.2.1	-1.808	0.285587
opLeV0100005360	Solyc01g095630.2.1	-1.814	0.284401
opLeV0100010955	Solyc01g009160.2.1	-1.821	0.283025
opLeV0100003637	Solyc02g064770.2.1	-1.829	0.28146
opLeV0100003681	Solyc11g005430.1.1	-1.829	0.28146
opLeV0100006716	Solyc11g072710.1.1	-1.829	0.28146
opLeV0100002456	Solyc09g084470.2.1	-1.832	0.280875
opLeV0100008851	Solyc08g068690.1.1	-1.832	0.280875
opLeV0100011725	Solyc01g103590.2.1	-1.834	0.280486
opLeV0100003494	Solyc08g082890.2.1	-1.835	0.280292
opLeV0100008845	Solyc02g083850.2.1	-1.836	0.280097
opLeV0100003107	Solyc10g049630.1.1	-1.843	0.278742
opLeV0100007048	Solyc08g061560.2.1	-1.848	0.277777
opLeV0100003343	no_hits_found	-1.85	0.277392
opLeV0100010520	Solyc01g111310.2.1	-1.855	0.276433
opLeV0100003548	Solyc01g090180.2.1	-1.856	0.276241
opLeV0100004780	Solyc08g014000.2.1	-1.857	0.27605
opLeV0100009294	Solyc06g051170.2.1	-1.859	0.275667
opLeV0100008773	Solyc02g037530.2.1	-1.86	0.275476
opLeV0100004120	Solyc09g084440.2.1	-1.868	0.273953
opLeV0100007608	Solyc05g005920.2.1	-1.869	0.273763
opLeV0100003551	Solyc08g081230.1.1	-1.874	0.272816
opLeV0100009633	Solyc02g085870.2.1	-1.874	0.272816
opLeV0100010644	no_hits_found	-1.879	0.271872
opLeV0100000429	Solyc05g051750.2.1	-1.881	0.271495
opLeV0100008746	no_hits_found	-1.885	0.270744
opLeV0100005884	Solyc11g007540.1.1	-1.902	0.267572
opLeV0100000205	Solyc06g007190.2.1	-1.907	0.266646
opLeV0100003318	Solyc03g006250.2.1	-1.909	0.266277
opLeV0100005868	Solyc12g049400.1.1	-1.909	0.266277
opLeV0100005211	Solyc12g094520.1.1	-1.912	0.265724
opLeV0100006717	Solyc05g005550.2.1	-1.923	0.263706
opLeV0100009705	Solyc01g006390.2.1	-1.923	0.263706
opLeV0100007442	Solyc02g090360.2.1	-1.924	0.263523
opLeV0100002011	Solyc10g076710.1.1	-1.939	0.260797
opLeV0100007310	no_hits_found	-1.942	0.260255
opLeV0100005155	Solyc06g073050.2.1	-1.956	0.257742
opLeV0100010391	Solyc08g007040.2.1	-1.977	0.254018
opLeV0100008671	Solyc06g064820.2.1	-1.979	0.253666
opLeV0100003241	Solyc03g080090.2.1	-1.987	0.252263
opLeV0100011642	Solyc01g066430.2.1	-1.989	0.251913
opLeV0100000916	Solyc10g005320.2.1	-1.999	0.250173
opLeV0100006958	Solyc10g078530.1.1	-2.004	0.249308
opLeV0100005487	Solyc04g063210.2.1	-2.01	0.248273
opLeV0100007412	Solyc02g076690.2.1	-2.013	0.247757
opLeV01C0000016	Solyc11g021060.1.1	-2.023	0.246046
opLeV0100011238	Solyc09g015040.1.1	-2.024	0.245876
opLeV0100009402	Solyc00g071180.2.1	-2.025	0.245705
opLeV0100005695	Solyc10g039290.1.1	-2.026	0.245535
opLeV0100002740	Solyc06g075780.1.1	-2.03	0.244855
opLeV0100009282	Solyc10g080870.2.1	-2.03	0.244855
opLeV0100003187	Solyc01g110310.2.1	-2.033	0.244346
opLeV0100011179	Solyc03g093560.1.1	-2.04	0.243164
opLeV0100003920	Solyc10g006130.1.1	-2.048	0.241819
opLeV0100005551	Solyc02g077330.2.1	-2.06	0.239816
opLeV0100007809	no_hits_found	-2.077	0.237007
opLeV0100001260	Solyc12g096770.1.1	-2.078	0.236843
opLeV0100010796	Solyc09g011860.2.1	-2.081	0.236351
opLeV0100001134	no_hits_found	-2.082	0.236187
opLeV0100000297	Solyc06g074030.1.1	-2.088	0.235207
opLeV0100003560	Solyc12g010980.1.1	-2.089	0.235044
opLeV0100008063	Solyc04g071030.1.1	-2.089	0.235044
opLeV0100008189	Solyc02g089350.2.1	-2.095	0.234068
opLeV0100009156	Solyc07g056570.1.1	-2.104	0.232612
opLeV0100003609	Solyc04g077980.1.1	-2.109	0.231808
opLeV0100009214	Solyc04g071030.1.1	-2.116	0.230686
opLeV0100003809	Solyc09g091000.2.1	-2.118	0.230366
opLeV0100008825	Solyc09g008670.2.1	-2.122	0.229728
opLeV0100010522	Solyc09g008060.2.1	-2.125	0.229251
opLeV0100006337	Solyc08g007210.2.1	-2.16	0.223756
opLeV0100003235	no_hits_found	-2.174	0.221595
opLeV0100002909	Solyc02g073580.1.1	-2.188	0.219455
opLeV0100007631	Solyc09g084470.2.1	-2.191	0.219
opLeV0100010455	Solyc08g068610.2.1	-2.191	0.219
opLeV0100007691	Solyc06g016820.1.1	-2.193	0.218696
opLeV0100004784	Solyc01g095140.2.1	-2.194	0.218545
opLeV0100007030	no_hits_found	-2.194	0.218545
opLeV0100009467	Solyc08g074630.1.1	-2.196	0.218242
opLeV0100000387	Solyc03g098710.1.1	-2.199	0.217789
opLeV0100010306	Solyc05g051750.2.1	-2.201	0.217487
opLeV0100011095	Solyc03g121890.1.1	-2.207	0.216584
opLeV0100007953	Solyc05g050560.1.1	-2.208	0.216434
opLeV0100009807	Solyc02g090930.2.1	-2.216	0.215237
opLeV0100000192	Solyc12g009240.1.1	-2.23	0.213159
opLeV0100004479	Solyc08g082640.2.1	-2.23	0.213159
opLeV0100006232	Solyc04g078520.2.1	-2.234	0.212569
opLeV0100008135	Solyc09g083440.2.1	-2.237	0.212127
opLeV0100011127	Solyc04g050440.2.1	-2.242	0.211393
opLeV0100003970	no_hits_found	-2.251	0.210078
opLeV0100009127	Solyc06g007890.2.1	-2.27	0.20733
opLeV0100001603	no_hits_found	-2.273	0.206899
opLeV0100003666	Solyc03g118470.2.1	-2.273	0.206899
opLeV0100010998	Solyc06g062950.1.1	-2.273	0.206899
opLeV0100003506	no_hits_found	-2.275	0.206613
opLeV0100009678	Solyc03g122340.2.1	-2.276	0.206469
opLeV0100007429	Solyc09g091550.2.1	-2.277	0.206326
opLeV0100005450	no_hits_found	-2.29	0.204476
opLeV0100011688	Solyc03g117870.2.1	-2.296	0.203627
opLeV0100010738	Solyc12g096780.1.1	-2.31	0.20166
opLeV0100007141	Solyc02g076690.2.1	-2.346	0.196691
opLeV0100007112	no_hits_found	-2.349	0.196282
opLeV0100008872	Solyc08g074680.2.1	-2.358	0.195061
opLeV0100006033	no_hits_found	-2.383	0.19171
opLeV0100004115	Solyc03g118310.2.1	-2.394	0.190254
opLeV0100000294	Solyc09g090500.2.1	-2.397	0.189859
opLeV0100004623	Solyc03g093120.2.1	-2.415	0.187505
opLeV0100002261	Solyc07g056000.2.1	-2.418	0.187115
opLeV0100008137	Solyc02g089020.1.1	-2.438	0.184539
opLeV0100004142	Solyc01g067890.2.1	-2.468	0.180742
opLeV0100005794	no_hits_found	-2.475	0.179867
opLeV0100003748	Solyc01g091590.2.1	-2.508	0.175799
opLeV0100000773	Solyc03g093130.2.1	-2.523	0.173981
opLeV0100005080	Solyc07g049440.2.1	-2.534	0.172659
opLeV0100007281	Solyc02g069110.2.1	-2.542	0.171705
opLeV0100009140	Solyc00g071180.2.1	-2.582	0.167009
opLeV0100005769	Solyc05g005260.1.1	-2.592	0.165856
opLeV0100011828	no_hits_found	-2.603	0.164596
opLeV0100002759	Solyc01g107650.2.1	-2.616	0.163119
opLeV0100008608	Solyc11g011050.1.1	-2.651	0.15921
opLeV0100007877	Solyc02g079430.2.1	-2.676	0.156475
opLeV0100009083	Solyc02g090930.2.1	-2.708	0.153042
opLeV0100009815	Solyc07g056160.2.1	-2.732	0.150517
opLeV0100004463	Solyc12g049250.1.1	-2.739	0.149789
opLeV0100011834	Solyc12g039180.1.1	-2.765	0.147113
opLeV0100006014	Solyc10g084940.1.1	-2.773	0.1463
opLeV0100001949	Solyc02g081980.2.1	-2.805	0.143091
opLeV0100004016	Solyc11g073060.1.1	-2.839	0.139758
opLeV0100009498	Solyc10g006690.2.1	-2.865	0.137262
opLeV0100004772	Solyc11g021060.1.1	-2.88	0.135842
opLeV0100005950	Solyc04g050440.2.1	-2.888	0.135091
opLeV0100003324	Solyc10g084320.1.1	-2.893	0.134623
opLeV0100001832	Solyc08g036660.2.1	-2.923	0.131853
opLeV0100005094	Solyc12g009000.1.1	-2.93	0.131215
opLeV0100006839	Solyc09g074520.2.1	-2.937	0.130579
opLeV0100004539	Solyc04g007690.2.1	-2.948	0.129588
opLeV0100001789	Solyc10g086180.1.1	-2.997	0.12526
opLeV0100001970	Solyc02g089640.2.1	-3.019	0.123365
opLeV0100008560	Solyc02g091180.1.1	-3.02	0.123279
opLeV0100004583	Solyc09g089510.2.1	-3.098	0.116791
opLeV0100006480	Solyc02g071620.2.1	-3.12	0.115023
opLeV0100010785	Solyc05g008060.2.1	-3.141	0.113361
opLeV0100003088	Solyc02g091960.2.1	-3.755	0.0740683
opLeV0100011454	Solyc12g033070.1.1	-3.95	0.0647041
opLeV0100003793	Solyc01g107650.2.1	-3.977	0.0635044
opLeV0100002584	Solyc08g045710.1.1	-4.734	0.0375772
opLeV0100006041	Solyc06g072540.1.1	-6.1	0.0145786
