# Supplementary material for: The DOF Transcription Factor SlDOF10 Regulates Vascular Tissue Formation During Ovary Development in Tomato
Source: Front Plant Sci. 2019 Feb 26;10:216. doi: 10.3389/fpls.2019.00216 (PMC6399211; doi:10.3389/fpls.2019.00216)
Supplement: TABLE S3 — Differentially regulated genes from the functional category “regulation of transcription.” [file Table_3.XLS]

## Sheet: MapManExport
Supplemental Table S3. Differentially regulated genes from the functional category “Regulation of transcription”
BinCode	BinName	Probe id	type	Gene description	log2-Fold change	Gene code
27.3.1	RNA.regulation of transcription.ABI3/VP1-related B3-domain-containing transcription factor family	oplev0100007481	Transcript	[4 ESTs aligned] arabidopsis/peptide: | Symbol: None | DNA-binding protein, putative, similar to DNA-binding proteins from (Arabidopsis thaliana) RAV1 GI:3868857, RAV2 GI:3868859; contains Pfam profile PF02362: B3 DNA binding domain | chr1:11649-13611 REVERSE | Aliases: T25K16.3, T25K16_3(evalue: 2e-52, score=202) genbank/nr: gi|34902226|ref|NP_912459.1| Putative RAV-like B3 domain DNA binding pr…	-1.175	Solyc08g013690.1.1
27.3.3	RNA.regulation of transcription.AP2/EREBP, APETALA2/Ethylene-responsive element binding protein family	oplev0100010905	Transcript	[60 ESTs aligned] arabidopsis/peptide: AT3G16770.1 | Symbol: ATEBP | Encodes a member of the ERF (ethylene response factor) subfamily B-2 of the plant specific ERF/AP2 transcription factor family (RAP2.3). The protein contains one AP2 domain. There are 5 members in this subfamily including RAP2.2 AND RAP2.12.It is localized to the nucleus and acts as a transcriptional activator through the GCC-bo…	1.235	Solyc01g065980.2.1
27.3.3	RNA.regulation of transcription.AP2/EREBP, APETALA2/Ethylene-responsive element binding protein family	oplev0100009973	Transcript	[14 ESTs aligned] arabidopsis/peptide: AT4G27950.1 | Symbol: None | encodes a member of the ERF (ethylene response factor) subfamily B-5 of ERF/AP2 transcription factor family. The protein contains one AP2 domain. There are 7 members in this subfamily. | chr4:13909575-13910865 REVERSE | Aliases: T13J8.60, T13J8_60 (evalue: 2e-29, score=127) genbank/nr: gi|7531181|sp|O04682|PTI6_LYCES PATHOGENESIS…	-1.279	no_hits_found
27.3.3	RNA.regulation of transcription.AP2/EREBP, APETALA2/Ethylene-responsive element binding protein family	oplev0100006646	Transcript	[36 ESTs aligned] arabidopsis/peptide: AT5G50080.1 | Symbol: None | encodes a member of the ERF (ethylene response factor) subfamily B-4 of ERF/AP2 transcription factor family. The protein contains one AP2 domain. There are 7 members in this subfamily. | chr5:20383174-20384061 FORWARD | Aliases: MPF21.9, MPF21_9 (evalue: 2e-22, score=104) genbank/nr: Pathogenesis-related(evalue: 3e-29, score=133)	4.619	Solyc12g056590.1.1
27.3.3	RNA.regulation of transcription.AP2/EREBP, APETALA2/Ethylene-responsive element binding protein family	oplev0100005865	Transcript	[6 ESTs aligned] arabidopsis/peptide: AT5G11590.1 | Symbol: None | encodes a member of the DREB subfamily A-4 of ERF/AP2 transcription factor family. The protein contains one AP2 domain. There are 17 members in this subfamily including TINY. | chr5:3727790-3728500 REVERSE | Aliases: T22P22.1 (evalue: 2e-44, score=176) genbank/nr: gi|48479294|gb|AAT44918.1| putative AP2/EREBP transcription factor …	-1.003	Solyc06g066540.1.1
27.3.3	RNA.regulation of transcription.AP2/EREBP, APETALA2/Ethylene-responsive element binding protein family	oplev0100000192	Transcript	[5 ESTs aligned] arabidopsis/peptide: | Symbol: None | encodes a member of the DREB subfamily A-5 of ERF/AP2 transcription factor family. The protein contains one AP2 domain. There are 15 members in this subfamily including RAP2.1, RAP2.9 and RAP2.10. | chr1:6626813-6627521 REVERSE | Aliases: T29M8.8, T29M8_8(evalue: 3e-45, score=178) genbank/nr: dehydration-responsive(evalue: 5e-48, score=193)	-2.23	Solyc12g009240.1.1
27.3.3	RNA.regulation of transcription.AP2/EREBP, APETALA2/Ethylene-responsive element binding protein family	oplev0100002032	Transcript	[5 ESTs aligned] arabidopsis/peptide: AT5G67190.1 | Symbol: None | encodes a member of the DREB subfamily A-5 of ERF/AP2 transcription factor family. The protein contains one AP2 domain. There are 16 members in this subfamily including RAP2.1, RAP2.9 and RAP2.10. | chr5:26826361-26826915 REVERSE | Aliases: K21H1.15, K21H1_15 (evalue: 2e-38, score=156) genbank/nr: gi|37727988|gb|AAO43165.1| DRE bi…	1.304	Solyc04g078640.1.1
27.3.3	RNA.regulation of transcription.AP2/EREBP, APETALA2/Ethylene-responsive element binding protein family	oplev0100005312	Transcript	[3 ESTs aligned] arabidopsis/peptide: AT5G53290.1 | Symbol: None | encodes a member of the ERF (ethylene response factor) subfamily B-5 of ERF/AP2 transcription factor family. The protein contains one AP2 domain. There are 7 members in this subfamily. | chr5:21635039-21636493 REVERSE | Aliases: K19E1.9, K19E1_9 (evalue: 3e-25, score=111) genbank/nr: gi|56121914|gb|AAV74238.1| At5g53290 [Arabidops…	1.136	Solyc01g095500.2.1
27.3.3	RNA.regulation of transcription.AP2/EREBP, APETALA2/Ethylene-responsive element binding protein family	oplev0100000051	Transcript	[2 ESTs aligned] arabidopsis/peptide: | Symbol: None | AP2 domain-containing transcription factor, putative, similar to DNA-binding protein RAV2 GI:3868859 from (Arabidopsis thaliana) | chr1:8981664-8983028 REVERSE | Aliases: F2J7.3, F2J7_3(evalue: 5e-56, score=214) genbank/nr: gi|58982624|gb|AAW83473.1| RAV transcription factor [Capsicum annuum] (evalue: 4e-85, score=317)	-1.74	Solyc05g009790.1.1
27.3.4	RNA.regulation of transcription.ARF, Auxin Response Factor family	oplev0100003147	Transcript	[37 ESTs aligned] arabidopsis/peptide: | Symbol: None | transcriptional factor B3 family protein / auxin-responsive factor, putative (ARF1), contains Pfam profile: PF02362 B3 DNA binding domain; identical to cDNA ARF1 (auxin response factor) binding protein GI:2245393 | chr5:24927608-24932431 FORWARD | Aliases: None(evalue: 0, score=1012) genbank/nr: auxin(evalue: 0, score=1671)	-1.377	Solyc03g118290.2.1
27.3.4	RNA.regulation of transcription.ARF, Auxin Response Factor family	oplev0100002739	Transcript	[5 ESTs aligned] arabidopsis/peptide: | Symbol: None | transcription factor MONOPTEROS (MP) / auxin-responsive protein (IAA24) / auxin response factor 5 (ARF5), identical to transcription factor MONOPTEROS (MP/IAA24/ARF5) SP:P93024 from (Arabidopsis thaliana) | chr1:6886870-6891365 FORWARD | Aliases: F6F9.10, F6F9_10(evalue: 6e-80, score=294) genbank/nr: gi|27450533|gb|AAO14628.1| hypothetical tr…	1.012	Solyc04g081240.2.1
27.3.4	RNA.regulation of transcription.ARF, Auxin Response Factor family	oplev0100008773	Transcript	[1 ESTs aligned] arabidopsis/peptide: | Symbol: None | similar to auxin-responsive factor (ARF8) [Arabidopsis thaliana] (TAIR:At5g37020.1); similar to auxin response factor 6b [Oryza sativa] (GB:BAB85915.1); similar to OSJNBb0004A17.5 [Oryza sativa (japonica cultivar-group)] (GB:XP_474307.1); similar to auxin response factor 4 [Cucumis sativus] (GB:BAD19064.1); similar to putative auxin response …	-1.86	Solyc02g037530.2.1
27.3.5	RNA.regulation of transcription.ARR	oplev0100011737	Transcript	[11 ESTs aligned] arabidopsis/peptide: | Symbol: None | two-component responsive regulator / response regulator 3 (ARR3), identical to response regulator 3 GI:3953595 from (Arabidopsis thaliana) | chr1:22069282-22070638 REVERSE | Aliases: F23H11.25, F23H11_25(evalue: 6e-56, score=215) genbank/nr: gi|13173408|gb|AAK14395.1| response regulator protein [Dianthus caryophyllus](evalue: 5e-55, score=21…	1.624	Solyc05g006420.2.1
27.3.6	RNA.regulation of transcription.bHLH,Basic Helix-Loop-Helix family	oplev0100003762	Transcript	[25 ESTs aligned] arabidopsis/peptide: AT2G42280.1 | Symbol: None | basic helix-loop-helix (bHLH) family protein | chr2:17618328-17620597 REVERSE | Aliases: T24P15.19, T24P15_19 (evalue: 3e-53, score=206) genbank/nr: gi|50947455|ref|XP_483255.1| putative transcription factor RAU1 [Oryza sativa (japonica cultivar-group)] >gi|42408931|dbj|BAD10188.1| putative transcription factor RAU1 [Oryza sativa…	1.553	Solyc01g086870.2.1
27.3.6	RNA.regulation of transcription.bHLH,Basic Helix-Loop-Helix family	oplev0100009667	Transcript	[30 ESTs aligned] arabidopsis/peptide: AT1G59640.1 | Symbol: None | basic helix-loop-helix (bHLH) family protein | chr1:21912842-21914866 REVERSE | Aliases: T30E16.21, T30E16_21 (evalue: 1e-66, score=251) genbank/nr: gi|33339703|gb|AAQ14331.1| MYC1 [Catharanthus roseus](evalue: 6e-76, score=288)	1.013	Solyc05g006650.2.1
27.3.6	RNA.regulation of transcription.bHLH,Basic Helix-Loop-Helix family	oplev0100000790	Transcript	[17 ESTs aligned] arabidopsis/peptide: | Symbol: None | expressed protein | chr1:2989380-2990352 FORWARD | Aliases: T12M4.4, T12M4_4(evalue: 9e-30, score=127) genbank/nr: gi|18390998|ref|NP_563839.1| bHLH protein [Arabidopsis thaliana] gi|25402527|pir||D86225 hypothetical protein [imported] - Arabidopsis thaliana gi|3249098|gb|AAC24081.1| ESTs gb|T04610, gb|N38459, gb|T45174, gb|R30481 and gb|N64…	1.461	Solyc01g100660.2.1
27.3.6	RNA.regulation of transcription.bHLH,Basic Helix-Loop-Helix family	oplev0100007977	Transcript	[13 ESTs aligned] arabidopsis/peptide: AT5G08130.1 | Symbol: None | basic helix-loop-helix (bHLH) family protein, contains Pfam profile: PF00010 helix-loop-helix DNA-binding domain | chr5:2606201-2609607 REVERSE | Aliases: T22D6.70, T22D6_70 (evalue: 2e-61, score=234) genbank/nr: gi|8346550|emb|CAB93714.1| myc-like protein [Arabidopsis thaliana] >gi|61211685|sp|Q9LEZ3|BIM1_ARATH Transcription fac…	-1.063	Solyc03g114720.2.1
27.3.6	RNA.regulation of transcription.bHLH,Basic Helix-Loop-Helix family	oplev0100005142	Transcript	[14 ESTs aligned] arabidopsis/peptide: AT1G32640.1 | Symbol: None | basic helix-loop-helix (bHLH) protein (RAP-1), identical to bHLH protein GB:CAA67885 GI:1465368 from (Arabidopsis thaliana) | chr1:11798795-11800968 REVERSE | Aliases: F6N18.4, F6N18_4 (evalue: 9e-68, score=254) genbank/nr: gi|45421750|emb|CAF74710.1| MYC transcription factor [Solanum tuberosum] (evalue: 2e-132, score=475)	-1.433	Solyc08g076930.1.1
27.3.6	RNA.regulation of transcription.bHLH,Basic Helix-Loop-Helix family	oplev0100009619	Transcript	[7 ESTs aligned] arabidopsis/peptide: AT2G46510.1 | Symbol: None | basic helix-loop-helix (bHLH) family protein, contains Pfam profile: PF00010 helix-loop-helix DNA-binding domain | chr2:19098025-19100387 REVERSE | Aliases: F11C10.32 (evalue: 2e-51, score=199) genbank/nr: gi|56783853|dbj|BAD81265.1| bHLH protein -like [Oryza sativa (japonica cultivar-group)] (evalue: 2e-50, score=202)	-1.313	Solyc05g050560.1.1
27.3.6	RNA.regulation of transcription.bHLH,Basic Helix-Loop-Helix family	oplev0100009534	Transcript	[9 ESTs aligned] arabidopsis/peptide: | Symbol: None | basic helix-loop-helix (bHLH) family protein, contains similarity to bHLH DNA-binding protein | chr5:18962842-18964864 FORWARD | Aliases: MZA15.10, MZA15_10(evalue: 5e-32, score=134) genbank/nr: Helix-loop-helix(evalue: 5e-36, score=154)	1.021	Solyc08g076820.2.1
27.3.6	RNA.regulation of transcription.bHLH,Basic Helix-Loop-Helix family	oplev0100011467	Transcript	[5 ESTs aligned] arabidopsis/peptide: AT5G50915.2 | Symbol: None | basic helix-loop-helix (bHLH) family protein, contains Pfam profile: PF00010 helix-loop-helix DNA-binding domain | chr5:20727696-20729541 REVERSE | Aliases: None (evalue: 4e-43, score=171) genbank/nr: gi|5923912|gb|AAD56411.1| bHLH transcription factor GBOF-1 [Tulipa gesneriana](evalue: 4e-43, score=177)	1.961	Solyc03g097820.1.1
27.3.6	RNA.regulation of transcription.bHLH,Basic Helix-Loop-Helix family	oplev0100006232	Transcript	[6 ESTs aligned] arabidopsis/peptide: | Symbol: None | expressed protein | chr1:22142849-22145455 FORWARD | Aliases: T2K10.11, T2K10_11(evalue: 2e-61, score=232) genbank/nr: hypothetical(evalue: 2e-82, score=308)	-2.234	Solyc04g078520.2.1
27.3.6	RNA.regulation of transcription.bHLH,Basic Helix-Loop-Helix family	oplev0100003227	Transcript	[4 ESTs aligned] arabidopsis/peptide: AT5G48560.1 | Symbol: None | basic helix-loop-helix (bHLH) family protein, contains Pfam profile: PF00010 helix-loop-helix DNA-binding domain | chr5:19701232-19704377 FORWARD | Aliases: K15N18.2, K15N18_2 (evalue: 2e-62, score=236) genbank/nr: gi|20127085|gb|AAM10957.1| putative bHLH transcription factor [Arabidopsis thaliana](evalue: 1e-60, score=237)	1.525	Solyc06g083170.2.1
27.3.6	RNA.regulation of transcription.bHLH,Basic Helix-Loop-Helix family	oplev0100004115	Transcript	[4 ESTs aligned] arabidopsis/peptide: AT3G26744.2 | Symbol: None | similar to basic helix-loop-helix (bHLH) family protein / F-box family protein [Arabidopsis thaliana] (TAIR:At1g12860.1); similar to transcription factor ICE1-like [Oryza sativa (japonica cultivar-group)] (GB:BAD88203.1); similar to OSJNBa0093F16.27 [Oryza sativa (japonica cultivar-group)] (GB:NP_914885.1); contains InterPro domai…	-2.394	Solyc03g118310.2.1
27.3.6	RNA.regulation of transcription.bHLH,Basic Helix-Loop-Helix family	oplev0100007953	Transcript	[1 ESTs aligned] arabidopsis/peptide: AT1G01260.1 | Symbol: None | basic helix-loop-helix (bHLH) family protein, contains Pfam profile: PF00010 helix-loop-helix DNA-binding domain | chr1:109032-111609 FORWARD | Aliases: F6F3.7, F6F3_7 (evalue: 3e-41, score=165) genbank/nr: gi|15223363|ref|NP_171634.1| bHLH protein family [Arabidopsis thaliana] gi|25350156|pir||H86142 F6F3.7 protein - Arabidopsis …	-2.208	Solyc05g050560.1.1
27.3.7	RNA.regulation of transcription.C2C2(Zn) CO-like, Constans-like zinc finger family	oplev0100002003	Transcript	[5 ESTs aligned] arabidopsis/peptide: | Symbol: None | zinc finger (B-box type) family protein, zinc finger protein - Oryza sativa, PID:d1034167 | chr4:18161366-18163294 FORWARD | Aliases: F19H22.60, F19H22_60(evalue: 9e-64, score=241) genbank/nr: gi|52077327|dbj|BAD46368.1| unknown protein [Oryza sativa (japonica cultivar-group)] (evalue: 2e-64, score=249)	1.635	Solyc01g110370.2.1
27.3.7	RNA.regulation of transcription.C2C2(Zn) CO-like, Constans-like zinc finger family	oplev0100009934	Transcript	[7 ESTs aligned] arabidopsis/peptide: | Symbol: None | zinc finger (B-box type) family protein, zinc finger protein - Oryza sativa, PID:d1034167 | chr4:18161366-18163294 FORWARD | Aliases: F19H22.60, F19H22_60(evalue: 8e-59, score=224) genbank/nr: gi|52077327|dbj|BAD46368.1| unknown protein [Oryza sativa (japonica cultivar-group)] (evalue: 2e-65, score=252)	2.607	Solyc02g084430.2.1
27.3.7	RNA.regulation of transcription.C2C2(Zn) CO-like, Constans-like zinc finger family	oplev0100007877	Transcript	[3 ESTs aligned] arabidopsis/peptide: AT5G54470.1 | Symbol: None | zinc finger (B-box type) family protein, similar to unknown protein (pir::T05755) | chr5:22131660-22132683 REVERSE | Aliases: F24B18.9, F24B18_9 (evalue: 2e-31, score=132) genbank/nr: gi|8885590|dbj|BAA97520.1| unnamed protein product [Arabidopsis thaliana](evalue: 1e-29, score=132)	-2.676	Solyc02g079430.2.1
27.3.8	RNA.regulation of transcription.C2C2(Zn) DOF zinc finger family	oplev0100006169	Transcript	[6 ESTs aligned] arabidopsis/peptide: | Symbol: None | Dof-type zinc finger domain-containing protein (ADOF2), identical to Dof zinc finger protein ADOF2 GI:3608263 from (Arabidopsis thaliana); identical to cDNA adof2 mRNA for Dof zinc finger protein GI:3608262; contains Pfam profile PF02701: Dof domain, zinc finger | chr3:7474685-7475762 FORWARD | Aliases: MXL8.14(evalue: 2e-29, score=126) genba…	2.135	Solyc02g090310.1.1
27.3.8	RNA.regulation of transcription.C2C2(Zn) DOF zinc finger family	oplev0100006690	Transcript	[2 ESTs aligned] arabidopsis/peptide: | Symbol: CDF3 | Dof-type zinc finger domain-containing protein, identical to H-protein promoter binding factor-2a GI:3386546 from (Arabidopsis thaliana). Interacts with LKP2 and FKF1, but its overexpression does not change flowering time under short or long day conditions. | chr3:17514985-17517042 REVERSE | Aliases: F1P2.50, F1P2_50, CYCLING DOF FACTOR 3, CD…	2.029	Solyc03g115940.2.1
27.3.9	RNA.regulation of transcription.C2C2(Zn) GATA transcription factor family	oplev0100003187	Transcript	[16 ESTs aligned] arabidopsis/peptide: | Symbol: None | zinc finger (GATA type) family protein | chr5:26513181-26515058 REVERSE | Aliases: K1L20.10, K1L20_10(evalue: 3e-49, score=192) genbank/nr: gi|37572449|dbj|BAC98494.1| AG-motif binding protein-4 [Nicotiana tabacum](evalue: 3e-112, score=408)	-2.033	Solyc01g110310.2.1
27.3.9	RNA.regulation of transcription.C2C2(Zn) GATA transcription factor family	oplev0100010820	Transcript	[16 ESTs aligned] arabidopsis/peptide: | Symbol: None | zinc finger (GATA type) family protein | chr5:26513181-26515058 REVERSE | Aliases: K1L20.10, K1L20_10(evalue: 3e-49, score=192) genbank/nr: gi|37572449|dbj|BAC98494.1| AG-motif binding protein-4 [Nicotiana tabacum](evalue: 3e-112, score=408)	-1.079	Solyc01g110310.2.1
27.3.9	RNA.regulation of transcription.C2C2(Zn) GATA transcription factor family	oplev0100009482	Transcript	[9 ESTs aligned] arabidopsis/peptide: AT3G54810.2 | Symbol: None | zinc finger (GATA type) family protein, GATA transcription factor 3, Arabidopsis thaliana, Y13650 | chr3:20307246-20309669 FORWARD | Aliases: None (evalue: 1e-47, score=187) genbank/nr: gi|37572443|dbj|BAC98491.1| AG-motif binding protein-1 [Nicotiana tabacum](evalue: 1e-123, score=446)	1.579	Solyc05g056120.2.1
27.3.10	RNA.regulation of transcription.C2C2(Zn) YABBY family	oplev0100007677	Transcript	[10 ESTs aligned] arabidopsis/peptide: | Symbol: None | axial regulator YABBY1 (YABBY1) / abnormal floral organs protein (AFO) / filamentous flower protein (FIL), identical to YABBY1 (Arabidopsis thaliana) GI:4928749, abnormal floral organs protein (AFO) (Arabidopsis thaliana) GI:4322477; supporting cDNA gi:4322476:gb:AF087015.1:AF087015 | chr2:18635339-18637786 REVERSE | Aliases: F4L23.30(evalue…	-1.05	Solyc01g091010.2.1
27.3.11	RNA.regulation of transcription.C2H2 zinc finger family	oplev0100004016	Transcript	[5 ESTs aligned] arabidopsis/peptide: | Symbol: None | zinc finger (C2H2 type) family protein (ZAT11), contains Pfam domain, PF00096: Zinc finger, C2H2 type | chr2:15713440-15714303 FORWARD | Aliases: F3G5.22, F3G5_22(evalue: 8e-26, score=114) genbank/nr: gi|2346976|dbj|BAA21922.1| ZPT2-13 [Petunia x hybrida](evalue: 1e-48, score=195)	-2.839	Solyc11g073060.1.1
27.3.11	RNA.regulation of transcription.C2H2 zinc finger family	oplev0100000174	Transcript	[56 ESTs aligned] arabidopsis/peptide: | Symbol: None | Salt tolerance zinc finger protein responsive to chitin oligomers. | chr1:9648128-9649060 REVERSE | Aliases: T22C5.18, T22C5_18(evalue: 5e-28, score=122) genbank/nr: gi|51871855|gb|AAU12056.1| zinc-finger protein [Solanum tuberosum] (evalue: 6e-85, score=317)	1.047	Solyc01g107170.2.1
27.3.11	RNA.regulation of transcription.C2H2 zinc finger family	oplev0100002740	Transcript	[16 ESTs aligned] arabidopsis/peptide: | Symbol: None | zinc finger (C2H2 type) family protein (ZAT12), identical to zinc finger protein ZAT12 (Arabidopsis thaliana) gi:1418325:emb:CAA67232 | chr5:24120198-24121013 FORWARD | Aliases: MMN10.11, MMN10_11(evalue: 3e-25, score=112) genbank/nr: gi|2346976|dbj|BAA21922.1| ZPT2-13 [Petunia x hybrida](evalue: 8e-42, score=173)	-2.03	Solyc06g075780.1.1
27.3.11	RNA.regulation of transcription.C2H2 zinc finger family	oplev0100000127	Transcript	[13 ESTs aligned] arabidopsis/peptide: | Symbol: None | zinc finger (C2H2 type) family protein, contains Zinc finger,C2H2 type,domain contains Pfam domain, PF00096: Zinc finger, C2H2 type | chr1:967505-970129 REVERSE | Aliases: F21M11.25, F21M11_25(evalue: 2e-80, score=296) genbank/nr: Zinc(evalue: 4e-81, score=305)	1.102	Solyc01g099340.2.1
27.3.11	RNA.regulation of transcription.C2H2 zinc finger family	oplev0100008386	Transcript	[9 ESTs aligned] arabidopsis/peptide: | Symbol: None | zinc finger (C2H2 type) family protein (ZFP2), identical to zinc finger protein 2 (ZFP2) GI:790674 from (Arabidopsis thaliana); contains Pfam domain, PF00096: Zinc finger, C2H2 type | chr5:23313195-23313909 FORWARD | Aliases: MUA2.9, MUA2_9(evalue: 2e-18, score=89.7) genbank/nr: gi|15242152|ref|NP_200560.1| zinc finger protein 2 (ZFP2) [Arabi…	2.552	Solyc07g006880.1.1
27.3.12	RNA.regulation of transcription.C3H zinc finger family	oplev0100002210	Transcript	[52 ESTs aligned] arabidopsis/peptide: | Symbol: None | similar to zinc finger (CCCH-type) family protein [Arabidopsis thaliana] (TAIR:At3g55980.1); similar to putative finger transcription factor [Oryza sativa (japonica cultivar-group)] (GB:AAU10743.1); contains InterPro domain Zn-finger, C-x8-C-x5-C-x3-H type (InterPro:IPR000571); contains InterPro domain Ankyrin (InterPro:IPR002110) | chr2:167…	-1.804	Solyc05g052550.1.1
27.3.14	RNA.regulation of transcription.CCAAT box binding factor family, HAP2	oplev0100001964	Transcript	[4 ESTs aligned] arabidopsis/peptide: | Symbol: None | CCAAT-binding transcription factor (CBF-B/NF-YA) family protein, contains Pfam profile: PF02045 CCAAT-binding transcription factor (CBF-B/NF-YA) subunit B | chr5:4050808-4053591 REVERSE | Aliases: None(evalue: 8e-33, score=137) genbank/nr: gi|50917949|ref|XP_469371.1| putative CCAAT-binding transcription factor [Oryza sativa (japonica cultiva…	1.34	Solyc01g087240.2.1
27.3.20	RNA.regulation of transcription.G2-like transcription factor family, GARP	oplev0100004399	Transcript	[4 ESTs aligned] arabidopsis/peptide: AT1G79430.2 | Symbol: None | myb family transcription factor-related | chr1:29882121-29884097 REVERSE | Aliases: None (evalue: 3e-94, score=342) genbank/nr: gi|56269839|gb|AAV85474.1| myb family transcription factor-related protein [Populus tomentosa] (evalue: 4e-103, score=378)	-1.097	Solyc12g017370.1.1
27.3.22	RNA.regulation of transcription.HB,Homeobox transcription factor family	oplev0100005231	Transcript	[55 ESTs aligned] arabidopsis/peptide: | Symbol: None | homeobox-leucine zipper protein 16 (HB-16) / HD-ZIP transcription factor 16, identical to homeodomain leucine-zipper protein ATHB-16 (GP:5668909:) {Arabidopsis thaliana} | chr4:18571353-18573078 REVERSE | Aliases: T5J17.230, T5J17_230(evalue: 2e-32, score=137) genbank/nr: gi|6723679|emb|CAB67118.1| homeodomain protein [Lycopersicon esculentu…	1.655	Solyc04g074700.2.1
27.3.22	RNA.regulation of transcription.HB,Homeobox transcription factor family	oplev0100006238	Transcript	[2 ESTs aligned] arabidopsis/peptide: | Symbol: None | homeobox-leucine zipper protein 6 (HB-6) / HD-ZIP transcription factor 6, identical to homeobox-leucine zipper protein ATHB-6 (HD-ZIP protein ATHB-6) (SP:P46668) (Arabidopsis thaliana) | chr2:9533175-9534910 REVERSE | Aliases: F14M13.17, F14M13_17(evalue: 4e-35, score=145) genbank/nr: gi|6723679|emb|CAB67118.1| homeodomain protein [Lycopersic…	1.284	Solyc04g074700.2.1
27.3.22	RNA.regulation of transcription.HB,Homeobox transcription factor family	oplev0100011107	Transcript	[24 ESTs aligned] arabidopsis/peptide: | Symbol: None | homeobox-leucine zipper family protein, similar to CRHB7 (GP:3868841) {Ceratopteris richardii} and to homeotic protein VAHOX1 (PIR:T07734) (Lycopersicon esculentum) | chr4:17314653-17316318 REVERSE | Aliases: AP22.8, AP22_8, HB-5(evalue: 3e-58, score=222) genbank/nr: gi|15234508|ref|NP_195392.1| homeodomain protein [Arabidopsis thaliana] gi|…	3.666	Solyc02g085630.2.1
27.3.23	RNA.regulation of transcription.HSF,Heat-shock transcription factor family	oplev0100008169	Transcript	[22 ESTs aligned] arabidopsis/peptide: | Symbol: None | heat shock transcription factor family protein, contains Pfam profile: PF00447 HSF-type DNA-binding domain | chr4:8076975-8079284 REVERSE | Aliases: DL3030C, FCAALL.27(evalue: 3e-133, score=472) genbank/nr: HSF/ETS,(evalue: 7e-145, score=517)	1.572	Solyc12g098520.1.1
27.3.24	RNA.regulation of transcription.MADS box transcription factor family	oplev0100002478	Transcript	[7 ESTs aligned] arabidopsis/peptide: | Symbol: None | floral homeotic protein APETALA1 (AP1) / agamous-like MADS box protein (AGL7), identical to SP:P35631 Floral homeotic protein APETALA1 (AGL7 protein) {Arabidopsis thaliana} | chr1:25985999-25989919 REVERSE | Aliases: F4N2.9, F4N2_9(evalue: 1e-73, score=273) genbank/nr: gi|20219014|gb|AAM15774.1| MADS-box transcription factor MADS-MC [Lycopers…	-1.083	Solyc05g056620.1.1
27.3.24	RNA.regulation of transcription.MADS box transcription factor family	oplev0100009135	Transcript	[4 ESTs aligned] arabidopsis/peptide: | Symbol: None | MADS-box protein, putative | chr5:7836099-7838508 FORWARD | Aliases: None(evalue: 5e-48, score=188) genbank/nr: MADS-box(evalue: 4e-95, score=350)	-1.531	Solyc11g005120.1.1
27.3.24	RNA.regulation of transcription.MADS box transcription factor family	oplev0100009435	Transcript	[1 ESTs aligned] arabidopsis/peptide: | Symbol: None | developmental protein SEPALLATA2 / floral homeotic protein (AGL4) (SEP2), identical to developmental protein SEPALLATA2 / floral homeotic protein AGL4 GB:P29384 (Arabidopsis thaliana), Pfam HMM hit: SRF-type transcription factors (DNA-binding and dimerization domain) | chr3:464286-467081 REVERSE | Aliases: F14P3.4, F14P3_4(evalue: 8e-28, scor…	-1.024	Solyc03g114840.2.1
27.3.25	RNA.regulation of transcription.MYB domain transcription factor family	oplev0100008608	Transcript	[12 ESTs aligned] arabidopsis/peptide: | Symbol: None | myb family transcription factor (MYB43), contains PFAM profile: myb DNA binding domain PF00249 | chr5:5438294-5440248 FORWARD | Aliases: MTG13.12, MTG13_12(evalue: 9e-78, score=287) genbank/nr: gi|1430846|emb|CAA67600.1| myb-related transcription factor [Lycopersicon esculentum] (evalue: 7e-132, score=473)	-2.651	Solyc11g011050.1.1
27.3.25	RNA.regulation of transcription.MYB domain transcription factor family	oplev0100006645	Transcript	[19 ESTs aligned] arabidopsis/peptide: | Symbol: None | myb family transcription factor | chr2:9911867-9913000 REVERSE | Aliases: T20D16.8, T20D16_8(evalue: 2e-57, score=220) genbank/nr: gi|27529846|dbj|BAC53938.1| Myb-like protein [Nicotiana tabacum](evalue: 1e-83, score=313)	1.056	Solyc04g078420.1.1
27.3.25	RNA.regulation of transcription.MYB domain transcription factor family	oplev0100010669	Transcript	[15 ESTs aligned] arabidopsis/peptide: | Symbol: None | myb family transcription factor, identical to GB:CAA90748 GI:1263093 from (Arabidopsis thaliana);contains PFAM profile:PF00249 | chr1:1889407-1891157 FORWARD | Aliases: F9P14.4, F9P14_4(evalue: 2e-60, score=229) genbank/nr: methyl(evalue: 2e-90, score=335)	-1.361	Solyc06g083900.2.1
27.3.25	RNA.regulation of transcription.MYB domain transcription factor family	oplev0100003494	Transcript	[10 ESTs aligned] arabidopsis/peptide: | Symbol: None | myb family transcription factor, contains Pfam profile: PF00249 myb-like DNA-binding domain | chr3:4420180-4421708 FORWARD | Aliases: MRP15.2(evalue: 2e-53, score=206) genbank/nr: MYB(evalue: 2e-58, score=229)	-1.835	Solyc08g082890.2.1
27.3.25	RNA.regulation of transcription.MYB domain transcription factor family	oplev0100001112	Transcript	[8 ESTs aligned] arabidopsis/peptide: | Symbol: None | myb family transcription factor (MYB94), contains Pfam profile: PF00249 myb-like DNA-binding domain; identical to cDNA putative transcription factor (MYB94) GI:3941527 | chr3:17550323-17552215 REVERSE | Aliases: F1P2.150(evalue: 3e-78, score=289) genbank/nr: gi|1430848|emb|CAA67575.1| transcription factor [Lycopersicon esculentum] (evalue: 1e…	-1.282	Solyc02g067340.2.1
27.3.25	RNA.regulation of transcription.MYB domain transcription factor family	oplev0100011475	Transcript	[1 ESTs aligned] arabidopsis/peptide: | Symbol: None | myb family transcription factor (MYB24), similar to Myb26 GI:1841475 from (Pisum sativum) | chr5:16155774-16158362 REVERSE | Aliases: MPO12.60, MPO12_60(evalue: 6e-42, score=167) genbank/nr: gi|40643882|emb|CAD87008.1| MYB8 protein [Gerbera hybrid cv. Terra Regina](evalue: 2e-42, score=176)	2.859	Solyc02g086690.2.1
27.3.26	RNA.regulation of transcription.MYB-related transcription factor family	oplev0100007358	Transcript	[16 ESTs aligned] arabidopsis/peptide: AT1G70000.1 | Symbol: None | DNA-binding family protein, contains Pfam domains, PF00249: Myb-like DNA-binding domain and PF00098: Zinc knuckle | chr1:26366941-26368362 REVERSE | Aliases: F20P5.26, F20P5_26 (evalue: 3e-48, score=189) genbank/nr: MYB(evalue: 6e-49, score=197)	1.327	Solyc04g005100.2.1
27.3.26	RNA.regulation of transcription.MYB-related transcription factor family	oplev0100003556	Transcript	[12 ESTs aligned] arabidopsis/peptide: AT3G09600.1 | Symbol: None | myb family transcription factor, contains Pfam profile: PF00249 myb-like DNA-binding domain | chr3:2946420-2949000 FORWARD | Aliases: F11F8.19, AT3G09610 (evalue: 2e-86, score=315) genbank/nr: MYB(evalue: 8e-92, score=339)	2.045	Solyc10g084370.1.1
27.3.26	RNA.regulation of transcription.MYB-related transcription factor family	oplev0100003954	Transcript	[2 ESTs aligned] arabidopsis/peptide: AT5G56840.1 | Symbol: None | DNA-binding family protein, contains Pfam domains, PF00249: Myb-like DNA-binding domain and PF00098: Zinc knuckle | chr5:22997988-22999479 FORWARD | Aliases: MIK19.31, MIK19_31 (evalue: 1e-34, score=143) genbank/nr: Zinc(evalue: 3e-42, score=167)	1.393	Solyc12g008800.1.1
27.3.26	RNA.regulation of transcription.MYB-related transcription factor family	oplev0100002730	Transcript	[7 ESTs aligned] arabidopsis/peptide: AT5G56840.1 | Symbol: None | DNA-binding family protein, contains Pfam domains, PF00249: Myb-like DNA-binding domain and PF00098: Zinc knuckle | chr5:22997988-22999479 FORWARD | Aliases: MIK19.31, MIK19_31 (evalue: 5e-07, score=52) genbank/nr: MYB(evalue: 5e-08, score=61.6)	1.629	no_hits_found
27.3.26	RNA.regulation of transcription.MYB-related transcription factor family	oplev0100006726	Transcript	[1 ESTs aligned] arabidopsis/peptide: AT1G01060.2 | Symbol: None | myb family transcription factor, contains Pfam profile: PF00249 myb-like DNA-binding domain; identical to cDNA LATE ELONGATED HYPOCOTYL MYB transcription factor GI:3281845 | chr1:33666-37780 REVERSE | Aliases: None (evalue: 8e-10, score=62) genbank/nr: MYB(evalue: 3e-12, score=76.3)	3.087	Solyc10g005080.2.1
27.3.28	RNA.regulation of transcription.SBP,Squamosa promoter binding protein family	oplev0100006854	Transcript	[5 ESTs aligned] arabidopsis/peptide: | Symbol: None | squamosa promoter-binding protein-like 8 (SPL8), identical to squamosa promoter binding protein-like 8 (Arabidopsis thaliana) GI:5931679; contains Pfam profile PF03110: SBP domain | chr1:365209-367296 FORWARD | Aliases: None(evalue: 8e-15, score=76.3) genbank/nr: gi|5931639|emb|CAB56568.1| squamosa promoter binding protein-homologue 3 [Antirr…	1.944	Solyc01g090730.2.1
27.3.29	RNA.regulation of transcription.TCP transcription factor family	oplev0100003756	Transcript	[5 ESTs aligned] arabidopsis/peptide: | Symbol: None | TCP family transcription factor, putative, putative basic helix-loop-helix DNA binding protein TCP2, Arabidopsis thaliana, EMBL:AF072691 | chr5:24552796-24553878 REVERSE | Aliases: MSL3.11, MSL3_11(evalue: 6e-24, score=108) genbank/nr: gi|15239489|ref|NP_200905.1| TCP family transcription factor, putative [Arabidopsis thaliana] gi|10177320|db…	-1.723	no_hits_found
27.3.29	RNA.regulation of transcription.TCP transcription factor family	oplev0100008137	Transcript	[1 ESTs aligned] arabidopsis/peptide: | Symbol: None | TCP family transcription factor, putative, similar to transcription factor PCF6 (Oryza sativa (japonica cultivar-group)) GI:20975255; contains Pfam profile PF03634: TCP family transcription factor | chr3:391098-392765 FORWARD | Aliases: F1C9.6(evalue: 4e-28, score=122) genbank/nr: gi|18396089|ref|NP_566164.1| TCP family transcription factor T…	-2.438	Solyc02g089020.1.1
27.3.32	RNA.regulation of transcription.WRKY domain transcription factor family	oplev0100005360	Transcript	[76 ESTs aligned] arabidopsis/peptide: AT4G11070.2 | Symbol: None | WRKY family transcription factor, other putative proteins, Arabidopsis thaliana | chr4:6759299-6760790 FORWARD | Aliases: None (evalue: 1e-30, score=131) genbank/nr: gi|40846374|gb|AAR92477.1| putative WRKY transcription factor 30 [Vitis aestivalis](evalue: 3e-40, score=169)	-1.814	Solyc01g095630.2.1
27.3.32	RNA.regulation of transcription.WRKY domain transcription factor family	oplev0100002059	Transcript	[79 ESTs aligned] arabidopsis/peptide: AT2G38470.1 | Symbol: None | WRKY family transcription factor, contains Pfam profile: PF03106 WRKY DNA -binding domain; | chr2:16115537-16117844 FORWARD | Aliases: T19C21.4, T19C21_4 (evalue: 8e-102, score=368) genbank/nr: gi|77403677|dbj|BAE46417.1| double WRKY type transfactor [Solanum tuberosum] (evalue: 0, score=872)	-1.301	Solyc06g066370.2.1
27.3.32	RNA.regulation of transcription.WRKY domain transcription factor family	oplev0100007494	Transcript	[13 ESTs aligned] arabidopsis/peptide: AT2G03340.1 | Symbol: None | WRKY family transcription factor, contains Pfam profile: PF03106 WRKY DNA -binding domain | chr2:1014347-1017012 REVERSE | Aliases: T4M8.23, T4M8_23 (evalue: 3e-87, score=319) genbank/nr: gi|58201894|gb|AAW67002.1| WRKY transcription factor-c [Capsicum annuum] (evalue: 2e-159, score=565)	-1.327	Solyc02g088340.2.1
27.3.32	RNA.regulation of transcription.WRKY domain transcription factor family	oplev0100008076	Transcript	[5 ESTs aligned] arabidopsis/peptide: AT1G29860.1 | Symbol: None | WRKY family transcription factor, similar to DNA-binding protein 2 GI:4322940 from (Nicotiana tabacum) | chr1:10454466-10455769 FORWARD | Aliases: F1N18.10, F1N18_10 (evalue: 5e-44, score=175) genbank/nr: DNA-binding(evalue: 2e-43, score=179)	1.642	Solyc02g071130.2.1
27.3.35	RNA.regulation of transcription.bZIP transcription factor family	oplev0100008984	Transcript	[49 ESTs aligned] arabidopsis/peptide: | Symbol: None | bZIP transcription factor family protein, contains Pfam profile: PF00170 bZIP transcription factor | chr1:28295426-28296669 FORWARD | Aliases: F1B16.8, F1B16_8(evalue: 1e-32, score=137) genbank/nr: cAMP(evalue: 2e-34, score=149)	-1.732	no_hits_found
27.3.35	RNA.regulation of transcription.bZIP transcription factor family	oplev0100010898	Transcript	[17 ESTs aligned] arabidopsis/peptide: | Symbol: None | bZIP protein, vsf-1 protein, Lycopersicon esculentum, PIR2:S52203 | chr4:18139316-18141589 REVERSE | Aliases: None(evalue: 1e-54, score=193) genbank/nr: cAMP(evalue: 3e-63, score=222)	-1.126	Solyc01g110480.2.1
27.3.35	RNA.regulation of transcription.bZIP transcription factor family	oplev0100005995	Transcript	[27 ESTs aligned] arabidopsis/peptide: | Symbol: None | bZIP protein, vsf-1 protein, Lycopersicon esculentum, PIR2:S52203 | chr4:18139316-18141589 REVERSE | Aliases: None(evalue: 5e-113, score=405) genbank/nr: cAMP(evalue: 3e-121, score=439)	-1.254	Solyc01g110480.2.1
27.3.35	RNA.regulation of transcription.bZIP transcription factor family	oplev0100005547	Transcript	[23 ESTs aligned] arabidopsis/peptide: | Symbol: None | bZIP transcription factor family protein, similar to common plant regulatory factor 6 GI:9650826 from (Petroselinum crispum) | chr3:23102820-23103260 REVERSE | Aliases: T12C14.120(evalue: 2e-26, score=117) genbank/nr: gi|50830971|emb|CAG29393.1| anaerobic basic leucine zipper protein [Lycopersicon esculentum] (evalue: 2e-63, score=246)	-1.074	Solyc01g100460.2.1
27.3.35	RNA.regulation of transcription.bZIP transcription factor family	oplev0100002909	Transcript	[4 ESTs aligned] arabidopsis/peptide: | Symbol: None | transcription factor-related, contains weak similarity to TGACG-sequence specific DNA-binding protein TGA-2.1 (TGA2.1) (Swiss-Prot:O24160) (Nicotiana tabacum) | chr4:10263980-10265450 REVERSE | Aliases: F28A21.60, F28A21_60(evalue: 3e-51, score=198) genbank/nr: gi|49333398|gb|AAT64037.1| predicted protein [Gossypium hirsutum] (evalue: 5e-53, …	-2.188	Solyc02g073580.1.1
27.3.37	RNA.regulation of transcription.AS2,Lateral Organ Boundaries Gene Family	oplev0100002772	Transcript	[3 ESTs aligned] arabidopsis/peptide: | Symbol: None | LOB domain protein 25 / lateral organ boundaries domain protein 25 (LBD25), identical to LOB DOMAIN 25 (Arabidopsis thaliana) GI:17227166 | chr3:10239783-10241848 FORWARD | Aliases: MGF10.6(evalue: 7e-52, score=200) genbank/nr: gi|9294470|dbj|BAB02689.1| gb|AAB60912.1~gene_id:MGF10.6~similar to unknown protein [Arabidopsis thaliana](evalue: 5…	1.421	Solyc02g067800.2.1
27.3.37	RNA.regulation of transcription.AS2,Lateral Organ Boundaries Gene Family	oplev0100004590	Transcript	[8 ESTs aligned] arabidopsis/peptide: | Symbol: None | LOB domain protein 37 / lateral organ boundaries domain protein 37 (LBD37), identical to LOB DOMAIN 37 (Arabidopsis thaliana) GI:17227170 | chr5:26921515-26923252 REVERSE | Aliases: K8K14.16, K8K14_16(evalue: 4e-54, score=208) genbank/nr: lateral(evalue: 8e-55, score=217)	-1.188	Solyc01g107190.2.1
27.3.40	RNA.regulation of transcription.Aux/IAA family	oplev0100003580	Transcript	[10 ESTs aligned] arabidopsis/peptide: | Symbol: None | auxin-responsive protein / indoleacetic acid-induced protein 4 (IAA4) / auxin-induced protein (AUX2-11), identical to SP:P33077 Auxin-responsive protein IAA4 (Indoleacetic acid-induced protein 4) (Auxin-induced protein AUX2-11) {Arabidopsis thaliana} | chr5:17567460-17568808 FORWARD | Aliases: MQD19.3, MQD19_3(evalue: 9e-58, score=220) genba…	-1.596	Solyc09g065850.2.1
27.3.44	RNA.regulation of transcription.Chromatin Remodeling Factors	oplev0100009138	Transcript	[8 ESTs aligned] arabidopsis/peptide: | Symbol: None | SNF2 domain-containing protein / helicase domain-containing protein, similar to SP:O14981 TBP-associated factor 172 (TAF-172) (TAF(II)170) {Homo sapiens}; contains PFam profiles PF00271: Helicase conserved C-terminal domain, PF00176: SNF2 family N-terminal domain | chr3:20103339-20115133 FORWARD | Aliases: F24B22.240(evalue: 1e-174, score=610…	1.066	Solyc08g074500.2.1
27.3.62	RNA.regulation of transcription.Nucleosome/chromatin assembly factor group	oplev0100001279	Transcript	[5 ESTs aligned] arabidopsis/peptide: | Symbol: None | hypothetical protein | chr5:1577290-1578834 REVERSE | Aliases: K18I23.13, K18I23_13(evalue: 2e-21, score=100) genbank/nr: hypothetical(evalue: 1e-19, score=100)	1.007	Solyc06g050320.2.1
27.3.64	RNA.regulation of transcription.PHOR1	oplev0100009214	Transcript	[12 ESTs aligned] arabidopsis/peptide: | Symbol: None | U-box domain-containing protein, low similarity to immediate-early fungal elicitor protein CMPG1 (Petroselinum crispum) GI:14582200; contains Pfam profile PF04564: U-box domain | chr5:3043124-3044353 REVERSE | Aliases: F17I14.10, F17I14_10(evalue: 2e-33, score=139) genbank/nr: gi|13539578|emb|CAC35703.1| photoperiod responsive protein [Solan…	-2.116	Solyc04g071030.1.1
27.3.64	RNA.regulation of transcription.PHOR1	oplev0100008063	Transcript	[9 ESTs aligned] arabidopsis/peptide: | Symbol: None | U-box domain-containing protein, similar to immediate-early fungal elicitor protein CMPG1 (Petroselinum crispum) GI:14582200; contains Pfam profile PF04564: U-box domain | chr3:6434089-6435567 REVERSE | Aliases: MVE11.7(evalue: 1e-28, score=122) genbank/nr: gi|13539578|emb|CAC35703.1| photoperiod responsive protein [Solanum tuberosum subsp. a…	-2.089	Solyc04g071030.1.1
27.3.66	RNA.regulation of transcription.Psudo ARR transcription factor family	oplev0100010409	Transcript	[8 ESTs aligned] arabidopsis/peptide: AT5G24470.1 | Symbol: None | pseudo-response regulator 5 (APRR5), identical to pseudo-response regulator 5 GI:10281006 from (Arabidopsis thaliana) | chr5:8355985-8358876 REVERSE | Aliases: T31K7.5, T31K7_5 (evalue: 9e-20, score=94.4) genbank/nr: gi|9758535|dbj|BAB08930.1| contains similarity to two-component response regulator protein~gene_id:T31K7.5 [Arabido…	-1.183	Solyc03g081240.2.1
27.3.67	RNA.regulation of transcription.putative transcription regulator	oplev0100011066	Transcript	[15 ESTs aligned] arabidopsis/peptide: | Symbol: None | AT hook motif-containing protein, contains Pfam profile PF02178: AT hook motif | chr5:22322960-22324787 REVERSE | Aliases: MBG8.20, MBG8_20(evalue: 7e-20, score=95.9) genbank/nr: gi|18423689|ref|NP_568817.1| expressed protein [Arabidopsis thaliana] gi|22022577|gb|AAM83245.1| AT5g54930/MBG8_20 [Arabidopsis thaliana] gi|28416449|gb|AAO42755.1|…	1.297	Solyc07g064560.2.1
27.3.99	RNA.regulation of transcription.unspecified	oplev0100010997	Transcript	[40 ESTs aligned] arabidopsis/peptide: AT1G47490.1 | Symbol: ATRBP47C | RNA-binding protein 47 (RBP47), putative, similar to DNA binding protein GI:1899187 from (Nicotiana tabacum) | chr1:17427109-17429915 FORWARD | Aliases: F16N3.24, F16N3_24, ATRBP47C (evalue: 3e-107, score=385) genbank/nr: gi|15594035|emb|CAC69852.1| nucleic acid binding protein [Nicotiana tabacum](evalue: 8e-137, score=490)	1.308	Solyc04g079310.2.1
27.3.99	RNA.regulation of transcription.unspecified	oplev0100002122	Transcript	[33 ESTs aligned] arabidopsis/peptide: | Symbol: None | remorin family protein, contains Pfam domain, PF03766: Remorin, N-terminal region; contains Pfam domain, PF03763: Remorin, C-terminal region | chr5:8009812-8011614 REVERSE | Aliases: None(evalue: 5e-32, score=135) genbank/nr: gi|4731573|gb|AAD28506.1| remorin 1 [Lycopersicon esculentum](evalue: 6e-57, score=224)	-1.333	Solyc03g025850.2.1
27.3.99	RNA.regulation of transcription.unspecified	oplev0100006694	Transcript	[28 ESTs aligned] arabidopsis/peptide: | Symbol: None | zinc finger (CCCH-type) family protein / RNA recognition motif (RRM)-containing protein, contains InterPro entry IPR000504: RNA-binding region RNP-1 (RNA recognition motif) (RRM), PF00642: Zinc finger C-x8-C-x5-C-x3-H type (and similar) | chr3:19288756-19292270 REVERSE | Aliases: F4F15.60(evalue: 5e-79, score=293) genbank/nr: gi|38230504|gb|…	-1.08	Solyc01g088100.2.1
27.3.99	RNA.regulation of transcription.unspecified	oplev0100002477	Transcript	[11 ESTs aligned] arabidopsis/peptide: AT1G09750.1 | Symbol: None | chloroplast nucleoid DNA-binding protein-related, contains Pfam profile PF00026: Eukaryotic aspartyl protease;b similar to CND41, chloroplast nucleoid DNA binding protein (GI:2541876) (Nicotiana tabacum) | chr1:3157503-3159147 FORWARD | Aliases: F21M12.13, F21M12_13 (evalue: 2e-69, score=259) genbank/nr: hypothetical(evalue: 1e-7…	3.867	Solyc04g076190.1.1
27.3.99	RNA.regulation of transcription.unspecified	oplev0100001289	Transcript	[6 ESTs aligned] arabidopsis/peptide: AT3G52500.1 | Symbol: None | aspartyl protease family protein, contains Pfam PF00026: eukaryotic aspartyl protease | chr3:19476477-19478364 REVERSE | Aliases: F22O6.120 (evalue: 2e-100, score=362) genbank/nr: gi|16209647|gb|AAL14384.1| AT3g52500/F22O6_120 [Arabidopsis thaliana](evalue: 2e-98, score=362)	-1.17	Solyc06g074000.1.1
27.3.99	RNA.regulation of transcription.unspecified	oplev0100004006	Transcript	[5 ESTs aligned] arabidopsis/peptide: | Symbol: None | zinc finger protein, putative, similar to zinc-finger protein Lsd1 (Arabidopsis thaliana) gi:1872521:gb:AAC49660 | chr4:11489081-11490405 FORWARD | Aliases: F18E5.230, F18E5_230(evalue: 4e-09, score=59.3) genbank/nr: At4g21610(evalue: 3e-07, score=59.3)	1.181	Solyc02g078270.2.1
27.3.99	RNA.regulation of transcription.unspecified	oplev0100005371	Transcript	[3 ESTs aligned] arabidopsis/peptide: | Symbol: None | mitochondrial transcription termination factor-related / mTERF-related, contains Pfam profile PF02536: mTERF | chr2:14584275-14585367 FORWARD | Aliases: T31E10.4, T31E10_4(evalue: 1e-99, score=360) genbank/nr: mTERF-like(evalue: 2e-98, score=362)	-1.545	Solyc02g021430.1.1
27.3.99	RNA.regulation of transcription.unspecified	oplev0100005156	Transcript	[2 ESTs aligned] arabidopsis/peptide: AT3G09320.1 | Symbol: None | zinc finger (DHHC type) family protein, similar to Golgi-specific DHHC zinc figer protein (Mus musculus) GI:21728103; contains Pfam profile PF01529: DHHC zinc finger domain | chr3:2861749-2864251 REVERSE | Aliases: F3L24.19 (evalue: 9e-31, score=130) genbank/nr: gi|18398471|ref|NP_566348.1| DHHC-type zinc finger domain-containing …	1.955	Solyc10g084820.1.1
