# Supplementary material for: The DOF Transcription Factor SlDOF10 Regulates Vascular Tissue Formation During Ovary Development in Tomato
Source: Front Plant Sci. 2019 Feb 26;10:216. doi: 10.3389/fpls.2019.00216 (PMC6399211; doi:10.3389/fpls.2019.00216)
Supplement: TABLE S4 — Predicted cis-acting elements in SlDOF10 promoter region identified using PlantCARE and PLACE. [file Table_4.XLSX]

## Sheet: Hoja1
	Supplemental Table S4. Predicted Cis-acting elements in SlDOF10 promoter region identified using PlantCARE and PLACE
	Motif	Organisms	Repetitions	Sequence	Function
	TCT-motif	Arabidopsis thaliana	2	TCTTAC	Light response element
	Sp1	Zea mays	1	CC(G/A)CCC	Light response element
	LAMP-element	Spinacia oleracea	1	CCAAAACCA	Light response element
	I-box	Zea mays	1	cGATAAGGCG	Light response element
	GT1-motif	Arabidopsis thaliana	1	GGTTAA	Light response element
	GAG-motif	Arabidopsis thaliana	1	AGAGAGT	Light response element
	GA-motif	Helianthus annuus	1	AAAGATGA	Light response element
	G-box	Daucus carota	1	TACGTG	Light response element
	G-box	Zea mays	1	CACGTT/CACGTT	Light response element
	G-box	Arabidopsis thaliana	1	CACGTG	Light response element
	G-box	Brassica napus	1	ACACGTGT	Light response element
	G-Box	Antirrhinum majus	1	CACGTA	Light response element
	G-Box	Pisum sativum	3	CACGTT/CACGTG/CACGTT	Light response element
	Box I	Pisum sativum	3	TTTCAAA	Light response element
	Box 4	Petroselinum crispum	3	ATTAAT	Light response element
	AE-box	Arabidopsis thaliana	1	AGAAACAT	Light response element
	ACE	Petroselinum crispum	2	AAAACGTTTA	Light response element
	ATCT-motif	Pisum sativum	1	AATCTAATCC	Light response element
	Circadian	Solanum lycopericum	1	CAANNNNATC	Circadian regulatiion
	ABRE	Arabidopsis thaliana	2	CACGTG/TACGTG	Abscisic acid response
	TCA-element	Nicotiana tabacum	1	CCATCTTTTT	Salycilic acid response
	TGACG-motif	Hordeum vulgare	4	TGACG	Metil-Jasmonate (MeJA) response
	NGATT	Arabidopsis thaliana	3	NGATT	Citoquin response
	AuxRR-core	Nicotiana tabacum, Arabidopsis thaliana, Glycine max	3	GGTCCAT / TGTCTC / CATATG	Auxin response
	GAREs	Hordeum vulgare/Arabidopsis	2	CCTTTT/TAACAA	Gibberellin response
	AACA_motif	Oryza sativa	1	TAACAAACTCCA	Endosperm expression
	Skn-1_motif	Oryza sativa	1	GTCAT	Endosperm expression
	Root	Arabidopsis thaliana /Oriza sativa	1	KCACGW	Root regulatory element
	MBS	Arabidopsis thaliana	1	TAACTG	Response to drought
	LTR	Hordeum vulgare	1	CCGAAA	Response to low temperatures
	TC-rich repeats	Nicotiana tabacum	2	ATTTTCTTCA/GTTTTCTTAC	Stresss response
